# Supplementary material for: Unamplified, Long-Read Metagenomic Sequencing Approach to Close Endosymbiont Genomes of Low-Biomass Insect Populations
Source: Microorganisms. 2022 Feb 26;10(3):513. doi: 10.3390/microorganisms10030513 (PMC8948638; doi:10.3390/microorganisms10030513)
Supplement: Supplementary file 1 [file microorganisms-10-00513-s001.zip]

Archive with 8 entries (4 files):
- microorganisms-1537812-supplementary/
- microorganisms-1537812-supplementary/Supplementary/
- microorganisms-1537812-supplementary/Supplementary/SUPPLEMENTARY FIGURES.pdf
- microorganisms-1537812-supplementary/Supplementary/Supplementary File 1.xlsx
- microorganisms-1537812-supplementary/__MACOSX/
- microorganisms-1537812-supplementary/__MACOSX/Supplementary/
- microorganisms-1537812-supplementary/__MACOSX/Supplementary/._SUPPLEMENTARY FIGURES.docx
- microorganisms-1537812-supplementary/__MACOSX/Supplementary/._Supplementary File 1.xlsx
