# Supplementary material for: Unamplified, Long-Read Metagenomic Sequencing Approach to Close Endosymbiont Genomes of Low-Biomass Insect Populations
Source: Microorganisms. 2022 Feb 26;10(3):513. doi: 10.3390/microorganisms10030513 (PMC8948638; doi:10.3390/microorganisms10030513)
Supplement: Supplementary file 1 [file microorganisms-10-00513-s001.zip › microorganisms-1537812-supplementary/Supplementary/Supplementary File 1.xlsx]

## Sheet: Ca. L. asiaticus
Candidatus Liberibacter asiaticus strain JRPAMB1												Candidatus Liberibacter asiaticus str. psy62										Candidatus Liberibacter asiaticus str. gxpsy										Candidatus Liberibacter asiaticus strain A4										Candidatus Liberibacter asiaticus str. Ishi-1
ref_genome_contig	ref_genome_gene	ref_genome_aa_length	ref_genome_patric_id	ref_genome_locus_tag	ref_genome_gene_name	ref_genome_plfam_id	ref_genome_pgfam_id	ref_genome_function	ref_genome_start	ref_genome_end	ref_genome_strand	comp_genome_1_hit	comp_genome_1_contig	comp_genome_1_gene	comp_genome_1_aa_length	comp_genome_1_patric_id	comp_genome_1_locus_tag	comp_genome_1_gene_name	comp_genome_1_function	comp_genome_1_percent_identity	comp_genome_1_seq_coverage	comp_genome_2_hit	comp_genome_2_contig	comp_genome_2_gene	comp_genome_2_aa_length	comp_genome_2_patric_id	comp_genome_2_locus_tag	comp_genome_2_gene_name	comp_genome_2_function	comp_genome_2_percent_identity	comp_genome_2_seq_coverage	comp_genome_3_hit	comp_genome_3_contig	comp_genome_3_gene	comp_genome_3_aa_length	comp_genome_3_patric_id	comp_genome_3_locus_tag	comp_genome_3_gene_name	comp_genome_3_function	comp_genome_3_percent_identity	comp_genome_3_seq_coverage	comp_genome_4_hit	comp_genome_4_contig	comp_genome_4_gene	comp_genome_4_aa_length	comp_genome_4_patric_id	comp_genome_4_locus_tag	comp_genome_4_gene_name	comp_genome_4_function
CP040636	1	502	fig|34021.101.peg.1	FGD64_00005	dnaA		PGF_00876106	Chromosomal replication initiator protein DnaA	1	1509	+	bi (<->)	NC_012985	616	502	fig|537021.9.peg.616	CLIBASIA_02570	dnaA	Chromosomal replication initiator protein DnaA	1	0.998	bi (<->)	CP004005	598	502	fig|1174529.3.peg.598	WSI_02825	dnaA	Chromosomal replication initiator protein DnaA	1	0.998	bi (<->)	JFGQ01000004	621	502	fig|34021.4.peg.621	CD16_03100		Chromosomal replication initiator protein DnaA	1	0.998	bi (<->)	AP014595	607	502	fig|931202.3.peg.607			Chromosomal replication initiator protein DnaA
CP040636	2	395	fig|34021.101.peg.2	FGD64_00010			PGF_04991657	Oxygen-independent coproporphyrinogen-III oxidase-like protein YggW	1793	2980	-	bi (<->)	NC_012985	615	334	fig|537021.9.peg.615	CLIBASIA_02575		Oxygen-independent coproporphyrinogen-III oxidase-like protein YggW	1	0.997	bi (<->)	CP004005	597	395	fig|1174529.3.peg.597	WSI_02820		Oxygen-independent coproporphyrinogen-III oxidase-like protein YggW	1	0.997	bi (<->)	JFGQ01000004	620	395	fig|34021.4.peg.620	CD16_03095		Oxygen-independent coproporphyrinogen-III oxidase-like protein YggW	1	0.997	bi (<->)	AP014595	606	385	fig|931202.3.peg.606			Oxygen-independent coproporphyrinogen-III oxidase-like protein YggW
CP040636	3	224	fig|34021.101.peg.3	FGD64_00015			PGF_00026362	Nucleoside 5-triphosphatase RdgB (dHAPTP, dITP, XTP-specific) (EC 3.6.1.66)	2977	3651	-	bi (<->)	NC_012985	614	224	fig|537021.9.peg.614	CLIBASIA_02580		Nucleoside 5-triphosphatase RdgB (dHAPTP, dITP, XTP-specific) (EC 3.6.1.66)	1	0.996	bi (<->)	CP004005	596	224	fig|1174529.3.peg.596	WSI_02815		Nucleoside 5-triphosphatase RdgB (dHAPTP, dITP, XTP-specific) (EC 3.6.1.66)	0.996	0.996	bi (<->)	JFGQ01000004	619	224	fig|34021.4.peg.619	CD16_03090		Nucleoside 5-triphosphatase RdgB (dHAPTP, dITP, XTP-specific) (EC 3.6.1.66)	1	0.996	bi (<->)	AP014595	605	224	fig|931202.3.peg.605			Nucleoside 5-triphosphatase RdgB (dHAPTP, dITP, XTP-specific) (EC 3.6.1.66)
CP040636	4	242	fig|34021.101.peg.4	FGD64_00020			PGF_00048586	Ribonuclease PH (EC 2.7.7.56)	3657	4385	-	bi (<->)	NC_012985	613	242	fig|537021.9.peg.613	CLIBASIA_02585	rph	Ribonuclease PH (EC 2.7.7.56)	1	0.996	bi (<->)	CP004005	595	242	fig|1174529.3.peg.595	WSI_02810		Ribonuclease PH (EC 2.7.7.56)	1	0.996	bi (<->)	JFGQ01000004	618	242	fig|34021.4.peg.618	CD16_03085		Ribonuclease PH (EC 2.7.7.56)	1	0.996	bi (<->)	AP014595	604	242	fig|931202.3.peg.604			Ribonuclease PH (EC 2.7.7.56)
CP040636	6	53	fig|34021.101.peg.6				PGF_01171067	hypothetical protein	5123	5284	+	bi (<->)	NC_012985	612	53	fig|537021.9.peg.612			hypothetical protein	1	0.981	bi (<->)	CP004005	594	45	fig|1174529.3.peg.594			hypothetical protein	0.978	0.978	bi (<->)	JFGQ01000004	617	45	fig|34021.4.peg.617			hypothetical protein	0.978	0.978	bi (<->)	AP014595	603	53	fig|931202.3.peg.603			hypothetical protein
CP040636	9	71	fig|34021.101.peg.9	FGD64_00035			PGF_01171066	hypothetical protein	6326	6541	+	bi (<->)	NC_012985	611	71	fig|537021.9.peg.611	CLIBASIA_02595		hypothetical protein	1	0.986	bi (<->)	CP004005	591	55	fig|1174529.3.peg.591	WSI_02800		hypothetical protein	1	0.964	bi (<->)	JFGQ01000004	615	71	fig|34021.4.peg.615	CD16_03075		hypothetical protein	1	0.986	bi (<->)	AP014595	601	71	fig|931202.3.peg.601			hypothetical protein
CP040636	10	267	fig|34021.101.peg.10	FGD64_00040			PGF_00419694	Creatinine amidohydrolase (EC 3.5.2.10)	6757	7560	-	bi (<->)	NC_012985	610	267	fig|537021.9.peg.610	CLIBASIA_02600		Creatinine amidohydrolase (EC 3.5.2.10)	1	0.996	bi (<->)	CP004005	590	267	fig|1174529.3.peg.590	WSI_02795		Creatinine amidohydrolase (EC 3.5.2.10)	1	0.996	bi (<->)	JFGQ01000004	614	267	fig|34021.4.peg.614	CD16_03070		Creatinine amidohydrolase (EC 3.5.2.10)	1	0.996	bi (<->)	AP014595	600	267	fig|931202.3.peg.600			Creatinine amidohydrolase (EC 3.5.2.10)
CP040636	11	429	fig|34021.101.peg.11	FGD64_00045			PGF_00055179	Sun protein	7750	9039	+	bi (<->)	NC_012985	609	429	fig|537021.9.peg.609	CLIBASIA_02605		Sun protein	1	0.998	bi (<->)	CP004005	589	429	fig|1174529.3.peg.589	WSI_02790		Sun protein	1	0.998	bi (<->)	JFGQ01000004	613	429	fig|34021.4.peg.613	CD16_03065		Sun protein	1	0.998	bi (<->)	AP014595	599	429	fig|931202.3.peg.599			Sun protein
CP040636	13	441	fig|34021.101.peg.13	FGD64_00050			PGF_00015476	Iron-regulated protein A precursor	9208	10533	+	bi (<->)	NC_012985	608	367	fig|537021.9.peg.608	CLIBASIA_02610		Iron-regulated protein A precursor	1	0.997	bi (<->)	CP004005	588	434	fig|1174529.3.peg.588	WSI_02785		Iron-regulated protein A precursor	1	0.998	bi (<->)	JFGQ01000004	612	434	fig|34021.4.peg.612	CD16_03060		Iron-regulated protein A precursor	1	0.998	bi (<->)	AP014595	598	431	fig|931202.3.peg.598			Iron-regulated protein A precursor
CP040636	14	207	fig|34021.101.peg.14	FGD64_00060			PGF_00048528	Ribonuclease D related protein	10919	11542	-	bi (<->)	NC_012985	607	207	fig|537021.9.peg.607	CLIBASIA_02615		Ribonuclease D related protein	1	0.995	bi (<->)	CP004005	587	207	fig|1174529.3.peg.587	WSI_02780		Ribonuclease D related protein	1	0.995	bi (<->)	JFGQ01000004	611	207	fig|34021.4.peg.611	CD16_03050		Ribonuclease D related protein	1	0.995	bi (<->)	AP014595	597	207	fig|931202.3.peg.597			Ribonuclease D related protein
CP040636	15	662	fig|34021.101.peg.15	FGD64_00065	dnaK		PGF_10357457	Chaperone protein DnaK	11865	13853	+	bi (<->)	NC_012985	606	652	fig|537021.9.peg.606	CLIBASIA_02620	dnaK	Chaperone protein DnaK	1	0.986	bi (<->)	CP004005	586	645	fig|1174529.3.peg.586	WSI_02775		Chaperone protein DnaK	1	0.998	bi (<->)	JFGQ01000004	610	645	fig|34021.4.peg.610	CD16_03045	dnaK	Chaperone protein DnaK	0.998	0.998	bi (<->)	AP014595	596	645	fig|931202.3.peg.596			Chaperone protein DnaK
CP040636	16	384	fig|34021.101.peg.16	FGD64_00070	dnaJ		PGF_10301134	Chaperone protein DnaJ	13942	15096	+	bi (<->)	NC_012985	605	384	fig|537021.9.peg.605	CLIBASIA_02625	dnaJ	Chaperone protein DnaJ	1	0.997	bi (<->)	CP004005	585	384	fig|1174529.3.peg.585	WSI_02770		Chaperone protein DnaJ	1	0.997	bi (<->)	JFGQ01000004	609	384	fig|34021.4.peg.609	CD16_03040		Chaperone protein DnaJ	1	0.997	bi (<->)	AP014595	595	384	fig|931202.3.peg.595			Chaperone protein DnaJ
CP040636	17	39	fig|34021.101.peg.17				PGF_01172329	hypothetical protein	15605	15724	-	bi (<->)	NC_012985	604	39	fig|537021.9.peg.604	CLIBASIA_02630		hypothetical protein	1	0.974	bi (<->)	CP004005	584	39	fig|1174529.3.peg.584	WSI_02765		hypothetical protein	1	0.974	bi (<->)	JFGQ01000004	608	39	fig|34021.4.peg.608			hypothetical protein	1	0.974	bi (<->)	AP014595	594	39	fig|931202.3.peg.594			hypothetical protein
CP040636	18	37	fig|34021.101.peg.18				PGF_01172328	hypothetical protein	15944	16057	+	bi (<->)	NC_012985	603	37	fig|537021.9.peg.603			hypothetical protein	1	0.973	bi (<->)	CP004005	583	37	fig|1174529.3.peg.583			hypothetical protein	1	0.973	bi (<->)	JFGQ01000004	607	37	fig|34021.4.peg.607			hypothetical protein	1	0.973	bi (<->)	AP014595	593	37	fig|931202.3.peg.593			hypothetical protein
CP040636	20	121	fig|34021.101.peg.20	FGD64_00080			PGF_01172327	hypothetical protein	16627	16992	+	bi (<->)	NC_012985	602	121	fig|537021.9.peg.602	CLIBASIA_02640		hypothetical protein	1	0.992	bi (<->)	CP004005	582	121	fig|1174529.3.peg.582	WSI_02755		hypothetical protein	1	0.992	bi (<->)	JFGQ01000004	606	121	fig|34021.4.peg.606	CD16_03025		hypothetical protein	1	0.992	bi (<->)	AP014595	592	121	fig|931202.3.peg.592			hypothetical protein
CP040636	21	66	fig|34021.101.peg.21	FGD64_00085			PGF_01172326	hypothetical protein	16979	17179	+	bi (<->)	NC_012985	601	66	fig|537021.9.peg.601	CLIBASIA_02645		hypothetical protein	1	0.985	bi (<->)	CP004005	581	66	fig|1174529.3.peg.581	WSI_02750		hypothetical protein	1	0.985	bi (<->)	JFGQ01000004	605	66	fig|34021.4.peg.605	CD16_03020		hypothetical protein	1	0.985	bi (<->)	AP014595	591	66	fig|931202.3.peg.591			hypothetical protein
CP040636	22	289	fig|34021.101.peg.22	FGD64_00090			PGF_08225224	hypothetical protein	17436	18305	+	bi (<->)	NC_012985	600	289	fig|537021.9.peg.600	CLIBASIA_02655		hypothetical protein	1	0.997	bi (<->)	CP004005	580	289	fig|1174529.3.peg.580	WSI_02740		hypothetical protein	1	0.997	bi (<->)	JFGQ01000004	604	289	fig|34021.4.peg.604	CD16_03010		hypothetical protein	1	0.997	bi (<->)	AP014595	590	289	fig|931202.3.peg.590			hypothetical protein
CP040636	23	91	fig|34021.101.peg.23	FGD64_00095			PGF_01172324	hypothetical protein	18391	18666	+	bi (<->)	NC_012985	599	91	fig|537021.9.peg.599	CLIBASIA_02660		hypothetical protein	1	0.989	bi (<->)	CP004005	579	91	fig|1174529.3.peg.579	WSI_02735		hypothetical protein	1	0.989	bi (<->)	JFGQ01000004	603	91	fig|34021.4.peg.603	CD16_03005		hypothetical protein	1	0.989	bi (<->)	AP014595	589	91	fig|931202.3.peg.589			hypothetical protein
CP040636	24	38	fig|34021.101.peg.24				PGF_01172323	hypothetical protein	18689	18805	+	bi (<->)	NC_012985	598	38	fig|537021.9.peg.598			hypothetical protein	1	0.974	bi (<->)	CP004005	578	38	fig|1174529.3.peg.578			hypothetical protein	1	0.974	bi (<->)	JFGQ01000004	602	38	fig|34021.4.peg.602			hypothetical protein	1	0.974	bi (<->)	AP014595	588	38	fig|931202.3.peg.588			hypothetical protein
CP040636	25	103	fig|34021.101.peg.25	FGD64_00105	rplU		PGF_04978890	LSU ribosomal protein L21p	19367	19678	+	bi (<->)	NC_012985	597	103	fig|537021.9.peg.597	CLIBASIA_02665	rplU	LSU ribosomal protein L21p	1	0.99	bi (<->)	CP004005	577	103	fig|1174529.3.peg.577	WSI_02730		LSU ribosomal protein L21p	1	0.99	bi (<->)	JFGQ01000004	601	103	fig|34021.4.peg.601	CD16_02995		LSU ribosomal protein L21p	1	0.99	bi (<->)	AP014595	587	103	fig|931202.3.peg.587			LSU ribosomal protein L21p
CP040636	26	90	fig|34021.101.peg.26	FGD64_00110			PGF_00016385	LSU ribosomal protein L27p	19726	19998	+	bi (<->)	NC_012985	596	90	fig|537021.9.peg.596	CLIBASIA_02670	rpmA	LSU ribosomal protein L27p	1	0.989	bi (<->)	CP004005	576	90	fig|1174529.3.peg.576	WSI_02725		LSU ribosomal protein L27p	1	0.989	bi (<->)	JFGQ01000004	600	90	fig|34021.4.peg.600	CD16_02990		LSU ribosomal protein L27p	1	0.989	bi (<->)	AP014595	586	90	fig|931202.3.peg.586			LSU ribosomal protein L27p
CP040636	27	335	fig|34021.101.peg.27	FGD64_00115	obgE		PGF_02029783	GTP-binding protein Obg	20217	21224	+	bi (<->)	NC_012985	595	335	fig|537021.9.peg.595	CLIBASIA_02675	obgE	GTP-binding protein Obg	1	0.997	bi (<->)	CP004005	575	335	fig|1174529.3.peg.575	WSI_02720		GTP-binding protein Obg	1	0.997	bi (<->)	JFGQ01000004	599	335	fig|34021.4.peg.599	CD16_02985	obgE	GTP-binding protein Obg	1	0.997	bi (<->)	AP014595	585	335	fig|931202.3.peg.585			GTP-binding protein Obg
CP040636	28	216	fig|34021.101.peg.28	FGD64_00120			PGF_08432396	Nicotinate-nucleotide adenylyltransferase (EC 2.7.7.18)	21431	22081	+	bi (<->)	NC_012985	594	216	fig|537021.9.peg.594	CLIBASIA_02680	nadD	Nicotinate-nucleotide adenylyltransferase (EC 2.7.7.18)	1	0.995	bi (<->)	CP004005	574	216	fig|1174529.3.peg.574	WSI_02715		Nicotinate-nucleotide adenylyltransferase (EC 2.7.7.18)	1	0.995	bi (<->)	JFGQ01000004	598	216	fig|34021.4.peg.598	CD16_02980		Nicotinate-nucleotide adenylyltransferase (EC 2.7.7.18)	1	0.995	bi (<->)	AP014595	584	216	fig|931202.3.peg.584			Nicotinate-nucleotide adenylyltransferase (EC 2.7.7.18)
CP040636	29	38	fig|34021.101.peg.29				PGF_01172322	hypothetical protein	23062	23178	-	bi (<->)	NC_012985	593	38	fig|537021.9.peg.593			hypothetical protein	1	0.974	bi (<->)	CP004005	573	38	fig|1174529.3.peg.573			hypothetical protein	1	0.974	bi (<->)	JFGQ01000004	596	38	fig|34021.4.peg.596			hypothetical protein	1	0.974	bi (<->)	AP014595	583	38	fig|931202.3.peg.583			hypothetical protein
CP040636	30	170	fig|34021.101.peg.30	FGD64_00130			PGF_01172189	hypothetical protein	23234	23746	-	bi (<->)	NC_012985	592	170	fig|537021.9.peg.592	CLIBASIA_02685		hypothetical protein	1	0.994	bi (<->)	CP004005	572	170	fig|1174529.3.peg.572	WSI_02710		hypothetical protein	1	0.994	bi (<->)	JFGQ01000004	595	170	fig|34021.4.peg.595	CD16_02970		hypothetical protein	1	0.994	bi (<->)	AP014595	582	170	fig|931202.3.peg.582			hypothetical protein
CP040636	31	339	fig|34021.101.peg.31	FGD64_00135			PGF_10682450	Fructose-bisphosphate aldolase class I (EC 4.1.2.13)	23903	24922	-	bi (<->)	NC_012985	591	339	fig|537021.9.peg.591	CLIBASIA_02695		Fructose-bisphosphate aldolase class I (EC 4.1.2.13)	1	0.997	bi (<->)	CP004005	571	339	fig|1174529.3.peg.571	WSI_02700		Fructose-bisphosphate aldolase class I (EC 4.1.2.13)	0.997	0.997	bi (<->)	JFGQ01000004	594	339	fig|34021.4.peg.594	CD16_02960		Fructose-bisphosphate aldolase class I (EC 4.1.2.13)	0.997	0.997	bi (<->)	AP014595	581	339	fig|931202.3.peg.581			Fructose-bisphosphate aldolase class I (EC 4.1.2.13)
CP040636	32	400	fig|34021.101.peg.32	FGD64_00140			PGF_02277678	Phosphoglycerate kinase (EC 2.7.2.3)	25034	26236	-	bi (<->)	NC_012985	590	400	fig|537021.9.peg.590	CLIBASIA_02700	pgk	Phosphoglycerate kinase (EC 2.7.2.3)	1	0.998	bi (<->)	CP004005	570	400	fig|1174529.3.peg.570	WSI_02695		Phosphoglycerate kinase (EC 2.7.2.3)	1	0.998	bi (<->)	JFGQ01000004	593	400	fig|34021.4.peg.593	CD16_02955	pgk	Phosphoglycerate kinase (EC 2.7.2.3)	1	0.998	bi (<->)	AP014595	580	400	fig|931202.3.peg.580			Phosphoglycerate kinase (EC 2.7.2.3)
CP040636	33	333	fig|34021.101.peg.33	FGD64_00145	gap		PGF_00024478	NAD-dependent glyceraldehyde-3-phosphate dehydrogenase (EC 1.2.1.12)	26299	27300	-	bi (<->)	NC_012985	589	333	fig|537021.9.peg.589	CLIBASIA_02705		NAD-dependent glyceraldehyde-3-phosphate dehydrogenase (EC 1.2.1.12)	1	0.997	bi (<->)	CP004005	569	333	fig|1174529.3.peg.569	WSI_02690		NAD-dependent glyceraldehyde-3-phosphate dehydrogenase (EC 1.2.1.12)	1	0.997	bi (<->)	JFGQ01000004	592	333	fig|34021.4.peg.592	CD16_02950	gapA	NAD-dependent glyceraldehyde-3-phosphate dehydrogenase (EC 1.2.1.12)	1	0.997	bi (<->)	AP014595	579	333	fig|931202.3.peg.579			NAD-dependent glyceraldehyde-3-phosphate dehydrogenase (EC 1.2.1.12)
CP040636	34	673	fig|34021.101.peg.34	FGD64_00150	tkt		PGF_01136362	Transketolase (EC 2.2.1.1)	27353	29374	-	bi (<->)	NC_012985	588	664	fig|537021.9.peg.588	CLIBASIA_02710	tkt	Transketolase (EC 2.2.1.1)	0.998	0.998	bi (<->)	CP004005	568	664	fig|1174529.3.peg.568	WSI_02685		Transketolase (EC 2.2.1.1)	0.998	0.998	bi (<->)	JFGQ01000004	591	673	fig|34021.4.peg.591	CD16_02945		Transketolase (EC 2.2.1.1)	1	0.999	bi (<->)	AP014595	577	350	fig|931202.3.peg.577			Transketolase (EC 2.2.1.1)
CP040636	35	56	fig|34021.101.peg.35				PGF_01171065	hypothetical protein	29665	29835	+	bi (<->)	NC_012985	587	50	fig|537021.9.peg.587	CLIBASIA_02715		hypothetical protein	0.98	0.98	bi (<->)	CP004005	567	50	fig|1174529.3.peg.567	WSI_02680		hypothetical protein	0.98	0.98	bi (<->)	JFGQ01000004	590	56	fig|34021.4.peg.590			hypothetical protein	1	0.982	bi (<->)	AP014595	575	50	fig|931202.3.peg.575			hypothetical protein
CP040636	37	113	fig|34021.101.peg.37	FGD64_00155			PGF_04457297	5-formyltetrahydrofolate cyclo-ligase (EC 6.3.3.2)	30162	30503	+	bi (<->)	NC_012985	585	113	fig|537021.9.peg.585	CLIBASIA_02725		5-formyltetrahydrofolate cyclo-ligase (EC 6.3.3.2)	1	0.991	bi (<->)	CP004005	566	197	fig|1174529.3.peg.566	WSI_02675		5-formyltetrahydrofolate cyclo-ligase (EC 6.3.3.2)	1	0.569	bi (<->)	JFGQ01000004	588	113	fig|34021.4.peg.588			5-formyltetrahydrofolate cyclo-ligase (EC 6.3.3.2)	1	0.991	bi (<->)	AP014595	574	197	fig|931202.3.peg.574			5-formyltetrahydrofolate cyclo-ligase (EC 6.3.3.2)
CP040636	38	274	fig|34021.101.peg.38	FGD64_00160			PGF_06823736	2',3'-cyclic-nucleotide 2'-phosphodiesterase, Bsub YmdB	30500	31324	+	bi (<->)	NC_012985	584	274	fig|537021.9.peg.584	CLIBASIA_02730		2',3'-cyclic-nucleotide 2'-phosphodiesterase, Bsub YmdB	1	0.996	bi (<->)	CP004005	565	274	fig|1174529.3.peg.565	WSI_02670		2',3'-cyclic-nucleotide 2'-phosphodiesterase, Bsub YmdB	1	0.996	bi (<->)	JFGQ01000004	587	274	fig|34021.4.peg.587	CD16_02930		2',3'-cyclic-nucleotide 2'-phosphodiesterase, Bsub YmdB	1	0.996	bi (<->)	AP014595	573	274	fig|931202.3.peg.573			2',3'-cyclic-nucleotide 2'-phosphodiesterase, Bsub YmdB
CP040636	39	244	fig|34021.101.peg.39	FGD64_00165			PGF_05767868	Probable transcriptional regulatory protein YebC	31376	32110	+	bi (<->)	NC_012985	583	244	fig|537021.9.peg.583	CLIBASIA_02735		Probable transcriptional regulatory protein YebC	1	0.996	bi (<->)	CP004005	564	244	fig|1174529.3.peg.564	WSI_02665		Probable transcriptional regulatory protein YebC	1	0.996	bi (<->)	JFGQ01000004	586	244	fig|34021.4.peg.586	CD16_02925		Probable transcriptional regulatory protein YebC	1	0.996	bi (<->)	AP014595	572	244	fig|931202.3.peg.572			Probable transcriptional regulatory protein YebC
CP040636	40	37	fig|34021.101.peg.40				PGF_01172321	hypothetical protein	32584	32697	+	bi (<->)	NC_012985	582	37	fig|537021.9.peg.582			hypothetical protein	1	0.973	bi (<->)	CP004005	563	37	fig|1174529.3.peg.563			hypothetical protein	1	0.973	bi (<->)	JFGQ01000004	585	37	fig|34021.4.peg.585			hypothetical protein	1	0.973	bi (<->)	AP014595	570	37	fig|931202.3.peg.570			hypothetical protein
CP040636	41	471	fig|34021.101.peg.41	FGD64_00175	sbcB		PGF_00425010	Exodeoxyribonuclease I (EC 3.1.11.1)	32681	34096	-	bi (<->)	NC_012985	581	473	fig|537021.9.peg.581	CLIBASIA_02740	sbcB	Exodeoxyribonuclease I (EC 3.1.11.1)	1	0.994	bi (<->)	CP004005	562	473	fig|1174529.3.peg.562	WSI_02660		Exodeoxyribonuclease I (EC 3.1.11.1)	1	0.994	bi (<->)	JFGQ01000004	584	473	fig|34021.4.peg.584	CD16_02915		Exodeoxyribonuclease I (EC 3.1.11.1)	1	0.994	bi (<->)	AP014595	569	473	fig|931202.3.peg.569			Exodeoxyribonuclease I (EC 3.1.11.1)
CP040636	42	1576	fig|34021.101.peg.42	FGD64_00180			PGF_05729472	NAD-specific glutamate dehydrogenase (EC 1.4.1.2), large form	34261	38991	-	bi (<->)	NC_012985	580	1576	fig|537021.9.peg.580	CLIBASIA_02745		NAD-specific glutamate dehydrogenase (EC 1.4.1.2), large form	1	0.999	bi (<->)	CP004005	561	1576	fig|1174529.3.peg.561	WSI_02655		NAD-specific glutamate dehydrogenase (EC 1.4.1.2), large form	1	0.999	bi (<->)	JFGQ01000004	583	1576	fig|34021.4.peg.583	CD16_02910		NAD-specific glutamate dehydrogenase (EC 1.4.1.2), large form	1	0.999	bi (<->)	AP014595	568	1576	fig|931202.3.peg.568			NAD-specific glutamate dehydrogenase (EC 1.4.1.2), large form
CP040636	43	207	fig|34021.101.peg.43	FGD64_00185			PGF_00416525	Carbonic anhydrase, beta class (EC 4.2.1.1)	39276	39899	+	bi (<->)	NC_012985	579	210	fig|537021.9.peg.579	CLIBASIA_02750		Carbonic anhydrase, beta class (EC 4.2.1.1)	1	0.981	bi (<->)	CP004005	560	207	fig|1174529.3.peg.560	WSI_02650		Carbonic anhydrase, beta class (EC 4.2.1.1)	1	0.995	bi (<->)	JFGQ01000004	582	207	fig|34021.4.peg.582	CD16_02905		Carbonic anhydrase, beta class (EC 4.2.1.1)	1	0.995	bi (<->)	AP014595	567	210	fig|931202.3.peg.567			Carbonic anhydrase, beta class (EC 4.2.1.1)
CP040636	44	536	fig|34021.101.peg.44	FGD64_00190	purH		PGF_00013509	IMP cyclohydrolase (EC 3.5.4.10) / Phosphoribosylaminoimidazolecarboxamide formyltransferase (EC 2.1.2.3)	39934	41544	-	bi (<->)	NC_012985	578	536	fig|537021.9.peg.578	CLIBASIA_02755	purH	IMP cyclohydrolase (EC 3.5.4.10) / Phosphoribosylaminoimidazolecarboxamide formyltransferase (EC 2.1.2.3)	1	0.998	bi (<->)	CP004005	559	536	fig|1174529.3.peg.559	WSI_02645		IMP cyclohydrolase (EC 3.5.4.10) / Phosphoribosylaminoimidazolecarboxamide formyltransferase (EC 2.1.2.3)	1	0.998	bi (<->)	JFGQ01000004	581	536	fig|34021.4.peg.581	CD16_02900	purH	IMP cyclohydrolase (EC 3.5.4.10) / Phosphoribosylaminoimidazolecarboxamide formyltransferase (EC 2.1.2.3)	1	0.998	bi (<->)	AP014595	566	536	fig|931202.3.peg.566			IMP cyclohydrolase (EC 3.5.4.10) / Phosphoribosylaminoimidazolecarboxamide formyltransferase (EC 2.1.2.3)
CP040636	45	44	fig|34021.101.peg.45				PGF_01172320	hypothetical protein	42133	42267	+	bi (<->)	NC_012985	577	44	fig|537021.9.peg.577			hypothetical protein	1	0.977	bi (<->)	CP004005	558	44	fig|1174529.3.peg.558			hypothetical protein	1	0.977	bi (<->)	JFGQ01000004	580	44	fig|34021.4.peg.580			hypothetical protein	1	0.977	bi (<->)	AP014595	565	44	fig|931202.3.peg.565			hypothetical protein
CP040636	46	445	fig|34021.101.peg.46	FGD64_00195			PGF_00769755	16S rRNA (cytosine(967)-C(5))-methyltransferase (EC 2.1.1.176)	42515	43852	-	bi (<->)	NC_012985	576	445	fig|537021.9.peg.576	CLIBASIA_02765		16S rRNA (cytosine(967)-C(5))-methyltransferase (EC 2.1.1.176)	1	0.998	bi (<->)	CP004005	557	445	fig|1174529.3.peg.557	WSI_02640		16S rRNA (cytosine(967)-C(5))-methyltransferase (EC 2.1.1.176)	1	0.998	bi (<->)	JFGQ01000004	579	445	fig|34021.4.peg.579	CD16_02895		16S rRNA (cytosine(967)-C(5))-methyltransferase (EC 2.1.1.176)	1	0.998	bi (<->)	AP014595	564	445	fig|931202.3.peg.564			16S rRNA (cytosine(967)-C(5))-methyltransferase (EC 2.1.1.176)
CP040636	48	46	fig|34021.101.peg.48				PGF_01172319	hypothetical protein	44745	44885	-	bi (<->)	NC_012985	575	46	fig|537021.9.peg.575	CLIBASIA_02775		hypothetical protein	1	0.978	bi (<->)	CP004005	555	46	fig|1174529.3.peg.555	WSI_02630		hypothetical protein	1	0.978	bi (<->)	JFGQ01000004	577	46	fig|34021.4.peg.577			hypothetical protein	1	0.978	bi (<->)	AP014595	562	46	fig|931202.3.peg.562			hypothetical protein
CP040636	49	51	fig|34021.101.peg.49				PGF_01172318	hypothetical protein	45020	45175	+	bi (<->)	NC_012985	574	51	fig|537021.9.peg.574			hypothetical protein	1	0.98	bi (<->)	CP004005	554	51	fig|1174529.3.peg.554			hypothetical protein	1	0.98	bi (<->)	JFGQ01000004	576	51	fig|34021.4.peg.576			hypothetical protein	1	0.98	bi (<->)	AP014595	561	51	fig|931202.3.peg.561			hypothetical protein
CP040636	50	281	fig|34021.101.peg.50	FGD64_00200			PGF_00039342	2-Keto-3-deoxy-D-manno-octulosonate-8-phosphate synthase (EC 2.5.1.55)	45208	46053	+	bi (<->)	NC_012985	573	281	fig|537021.9.peg.573	CLIBASIA_02780	kdsA	2-Keto-3-deoxy-D-manno-octulosonate-8-phosphate synthase (EC 2.5.1.55)	1	0.996	bi (<->)	CP004005	553	281	fig|1174529.3.peg.553	WSI_02620		2-Keto-3-deoxy-D-manno-octulosonate-8-phosphate synthase (EC 2.5.1.55)	1	0.996	bi (<->)	JFGQ01000004	575	281	fig|34021.4.peg.575	CD16_02875		2-Keto-3-deoxy-D-manno-octulosonate-8-phosphate synthase (EC 2.5.1.55)	1	0.996	bi (<->)	AP014595	560	281	fig|931202.3.peg.560			2-Keto-3-deoxy-D-manno-octulosonate-8-phosphate synthase (EC 2.5.1.55)
CP040636	51	424	fig|34021.101.peg.51	FGD64_00205			PGF_02516909	Enolase (EC 4.2.1.11)	46116	47390	+	bi (<->)	NC_012985	572	424	fig|537021.9.peg.572	CLIBASIA_02785	eno	Enolase (EC 4.2.1.11)	1	0.998	bi (<->)	CP004005	552	424	fig|1174529.3.peg.552	WSI_02615		Enolase (EC 4.2.1.11)	1	0.998	bi (<->)	JFGQ01000004	574	424	fig|34021.4.peg.574	CD16_02870	eno	Enolase (EC 4.2.1.11)	1	0.998	bi (<->)	AP014595	559	424	fig|931202.3.peg.559			Enolase (EC 4.2.1.11)
CP040636	52	105	fig|34021.101.peg.52	FGD64_00210			PGF_07419075	Cell division protein DivIC (FtsB), stabilizes FtsL against RasP cleavage	47491	47808	+	bi (<->)	NC_012985	571	105	fig|537021.9.peg.571	CLIBASIA_02790		Cell division protein DivIC (FtsB), stabilizes FtsL against RasP cleavage	1	0.99	bi (<->)	CP004005	550	105	fig|1174529.3.peg.550	WSI_02610		Cell division protein DivIC (FtsB), stabilizes FtsL against RasP cleavage	1	0.99	bi (<->)	JFGQ01000004	573	105	fig|34021.4.peg.573	CD16_02865		Cell division protein DivIC (FtsB), stabilizes FtsL against RasP cleavage	1	0.99	bi (<->)	AP014595	557	105	fig|931202.3.peg.557			Cell division protein DivIC (FtsB), stabilizes FtsL against RasP cleavage
CP040636	53	364	fig|34021.101.peg.53	FGD64_00215	pdhA		PGF_00502238	Pyruvate dehydrogenase E1 component alpha subunit (EC 1.2.4.1)	47923	49017	+	bi (<->)	NC_012985	570	364	fig|537021.9.peg.570	CLIBASIA_02795		Pyruvate dehydrogenase E1 component alpha subunit (EC 1.2.4.1)	1	0.997	bi (<->)	CP004005	549	364	fig|1174529.3.peg.549	WSI_02605		Pyruvate dehydrogenase E1 component alpha subunit (EC 1.2.4.1)	1	0.997	bi (<->)	JFGQ01000004	572	350	fig|34021.4.peg.572	CD16_02860		Pyruvate dehydrogenase E1 component alpha subunit (EC 1.2.4.1)	1	0.997	bi (<->)	AP014595	556	364	fig|931202.3.peg.556			Pyruvate dehydrogenase E1 component alpha subunit (EC 1.2.4.1)
CP040636	54	467	fig|34021.101.peg.54	FGD64_00220			PGF_03145455	Pyruvate dehydrogenase E1 component beta subunit (EC 1.2.4.1)	49035	50438	+	bi (<->)	NC_012985	569	467	fig|537021.9.peg.569	CLIBASIA_02800		Pyruvate dehydrogenase E1 component beta subunit (EC 1.2.4.1)	1	0.998	bi (<->)	CP004005	548	467	fig|1174529.3.peg.548	WSI_02600		Pyruvate dehydrogenase E1 component beta subunit (EC 1.2.4.1)	1	0.998	bi (<->)	JFGQ01000004	571	467	fig|34021.4.peg.571	CD16_02855		Pyruvate dehydrogenase E1 component beta subunit (EC 1.2.4.1)	1	0.998	bi (<->)	AP014595	555	467	fig|931202.3.peg.555			Pyruvate dehydrogenase E1 component beta subunit (EC 1.2.4.1)
CP040636	55	423	fig|34021.101.peg.55	FGD64_00225			PGF_01915472	Dihydrolipoamide acetyltransferase component of pyruvate dehydrogenase complex (EC 2.3.1.12)	50438	51709	+	bi (<->)	NC_012985	567	404	fig|537021.9.peg.567	CLIBASIA_02805		Dihydrolipoamide acetyltransferase component of pyruvate dehydrogenase complex (EC 2.3.1.12)	0.998	0.998	bi (<->)	CP004005	547	422	fig|1174529.3.peg.547	WSI_02595		Dihydrolipoamide acetyltransferase component of pyruvate dehydrogenase complex (EC 2.3.1.12)	1	0.998	bi (<->)	JFGQ01000004	570	422	fig|34021.4.peg.570	CD16_02850		Dihydrolipoamide acetyltransferase component of pyruvate dehydrogenase complex (EC 2.3.1.12)	1	0.998	bi (<->)	AP014595	554	422	fig|931202.3.peg.554			Dihydrolipoamide acetyltransferase component of pyruvate dehydrogenase complex (EC 2.3.1.12)
CP040636	56	485	fig|34021.101.peg.56	FGD64_00230	lpdA		PGF_05197855	Dihydrolipoamide dehydrogenase of pyruvate dehydrogenase complex (EC 1.8.1.4)	51782	53239	+	bi (<->)	NC_012985	566	485	fig|537021.9.peg.566	CLIBASIA_02810	lpdA	Dihydrolipoamide dehydrogenase of pyruvate dehydrogenase complex (EC 1.8.1.4)	1	0.998	bi (<->)	CP004005	546	485	fig|1174529.3.peg.546	WSI_02590		Dihydrolipoamide dehydrogenase of pyruvate dehydrogenase complex (EC 1.8.1.4)	1	0.998	bi (<->)	JFGQ01000004	569	485	fig|34021.4.peg.569	CD16_02845		Dihydrolipoamide dehydrogenase of pyruvate dehydrogenase complex (EC 1.8.1.4)	1	0.998	bi (<->)	AP014595	553	485	fig|931202.3.peg.553			Dihydrolipoamide dehydrogenase of pyruvate dehydrogenase complex (EC 1.8.1.4)
CP040636	57	329	fig|34021.101.peg.57	FGD64_00235	lipA		PGF_00017479	Lipoyl synthase (EC 2.8.1.8)	53517	54506	+	bi (<->)	NC_012985	565	329	fig|537021.9.peg.565	CLIBASIA_02815		Lipoyl synthase (EC 2.8.1.8)	1	0.997	bi (<->)	CP004005	545	329	fig|1174529.3.peg.545	WSI_02585		Lipoyl synthase (EC 2.8.1.8)	1	0.997	bi (<->)	JFGQ01000004	568	329	fig|34021.4.peg.568	CD16_02840		Lipoyl synthase (EC 2.8.1.8)	1	0.997	bi (<->)	AP014595	552	329	fig|931202.3.peg.552			Lipoyl synthase (EC 2.8.1.8)
CP040636	58	152	fig|34021.101.peg.58	FGD64_00240			PGF_06120144	Ribosome association toxin RatA	54527	54985	+	bi (<->)	NC_012985	564	152	fig|537021.9.peg.564	CLIBASIA_02820		Ribosome association toxin RatA	1	0.993	bi (<->)	CP004005	544	152	fig|1174529.3.peg.544	WSI_02580		Ribosome association toxin RatA	1	0.993	bi (<->)	JFGQ01000004	567	206	fig|34021.4.peg.567			Ribosome association toxin RatA	0.907	0.728	bi (<->)	AP014595	551	152	fig|931202.3.peg.551			Ribosome association toxin RatA
CP040636	61	431	fig|34021.101.peg.61	FGD64_00255	serS		PGF_00051525	Seryl-tRNA synthetase (EC 6.1.1.11)	56535	57830	+	bi (<->)	NC_012985	562	430	fig|537021.9.peg.562	CLIBASIA_02835	serS	Seryl-tRNA synthetase (EC 6.1.1.11)	1	0.998	bi (<->)	CP004005	542	430	fig|1174529.3.peg.542	WSI_02565		Seryl-tRNA synthetase (EC 6.1.1.11)	1	0.998	bi (<->)	JFGQ01000004	564	430	fig|34021.4.peg.564	CD16_02820		Seryl-tRNA synthetase (EC 6.1.1.11)	1	0.998	bi (<->)	AP014595	549	430	fig|931202.3.peg.549			Seryl-tRNA synthetase (EC 6.1.1.11)
CP040636	62	250	fig|34021.101.peg.62	FGD64_00260	surE		PGF_02617142	5'-nucleotidase SurE (EC 3.1.3.5)	57834	58586	+	bi (<->)	NC_012985	561	250	fig|537021.9.peg.561	CLIBASIA_02840	surE	5'-nucleotidase SurE (EC 3.1.3.5)	1	0.996	bi (<->)	CP004005	541	250	fig|1174529.3.peg.541	WSI_02560		5'-nucleotidase SurE (EC 3.1.3.5)	1	0.996	bi (<->)	JFGQ01000004	563	250	fig|34021.4.peg.563	CD16_02815		5'-nucleotidase SurE (EC 3.1.3.5)	1	0.996	bi (<->)	AP014595	548	250	fig|931202.3.peg.548			5'-nucleotidase SurE (EC 3.1.3.5)
CP040636	63	340	fig|34021.101.peg.63	FGD64_00265			PGF_00296942	hypothetical protein	58793	59815	+	bi (<->)	NC_012985	560	199	fig|537021.9.peg.560	CLIBASIA_02845		hypothetical protein	1	0.96	bi (<->)	CP004005	540	340	fig|1174529.3.peg.540	WSI_02555		hypothetical protein	1	0.997	bi (<->)	JFGQ01000004	562	340	fig|34021.4.peg.562	CD16_02810		hypothetical protein	1	0.997	bi (<->)	AP014595	547	340	fig|931202.3.peg.547			hypothetical protein
CP040636	64	438	fig|34021.101.peg.64	FGD64_00270	fliI		PGF_03474542	Flagellum-specific ATP synthase FliI	60744	62060	-	bi (<->)	NC_012985	558	438	fig|537021.9.peg.558	CLIBASIA_02855	fliI	Flagellum-specific ATP synthase FliI	1	0.998	bi (<->)	CP004005	539	438	fig|1174529.3.peg.539	WSI_02550	fliI	Flagellum-specific ATP synthase FliI	1	0.998	bi (<->)	JFGQ01000004	561	438	fig|34021.4.peg.561	CD16_02805	fliI	Flagellum-specific ATP synthase FliI	1	0.998	bi (<->)	AP014595	546	438	fig|931202.3.peg.546			Flagellum-specific ATP synthase FliI
CP040636	65	243	fig|34021.101.peg.65	FGD64_00275	flgF		PGF_07179577	Flagellar basal-body rod protein FlgF	62092	62823	-	bi (<->)	NC_012985	557	243	fig|537021.9.peg.557	CLIBASIA_02860	flgF	Flagellar basal-body rod protein FlgF	1	0.996	bi (<->)	CP004005	538	243	fig|1174529.3.peg.538	WSI_02545		Flagellar basal-body rod protein FlgF	1	0.996	bi (<->)	JFGQ01000004	560	243	fig|34021.4.peg.560	CD16_02800	flgF	Flagellar basal-body rod protein FlgF	1	0.996	bi (<->)	AP014595	545	243	fig|931202.3.peg.545			Flagellar basal-body rod protein FlgF
CP040636	66	290	fig|34021.101.peg.66	FGD64_00280	motA		PGF_06889881	Flagellar motor rotation protein MotA	62984	63856	+	bi (<->)	NC_012985	556	290	fig|537021.9.peg.556	CLIBASIA_02865	motA	Flagellar motor rotation protein MotA	1	0.997	bi (<->)	CP004005	537	270	fig|1174529.3.peg.537	WSI_02540		Flagellar motor rotation protein MotA	1	0.996	bi (<->)	JFGQ01000004	559	290	fig|34021.4.peg.559	CD16_02795		Flagellar motor rotation protein MotA	1	0.997	bi (<->)	AP014595	544	290	fig|931202.3.peg.544			Flagellar motor rotation protein MotA
CP040636	67	318	fig|34021.101.peg.67	FGD64_00285			PGF_00005523	Flagellar motor switch protein FliM	63860	64816	+	bi (<->)	NC_012985	555	318	fig|537021.9.peg.555	CLIBASIA_02870	fliM	Flagellar motor switch protein FliM	1	0.997	bi (<->)	CP004005	536	318	fig|1174529.3.peg.536	WSI_02535		Flagellar motor switch protein FliM	1	0.997	bi (<->)	JFGQ01000004	558	318	fig|34021.4.peg.558	CD16_02790		Flagellar motor switch protein FliM	1	0.997	bi (<->)	AP014595	543	318	fig|931202.3.peg.543			Flagellar motor switch protein FliM
CP040636	68	128	fig|34021.101.peg.68	FGD64_00290	fliN		PGF_09438139	Flagellar motor switch protein FliN	64833	65219	+	bi (<->)	NC_012985	554	128	fig|537021.9.peg.554	CLIBASIA_02875	fliN	Flagellar motor switch protein FliN	1	0.992	bi (<->)	CP004005	535	128	fig|1174529.3.peg.535	WSI_02530		Flagellar motor switch protein FliN	1	0.992	bi (<->)	JFGQ01000004	557	128	fig|34021.4.peg.557	CD16_02785		Flagellar motor switch protein FliN	1	0.992	bi (<->)	AP014595	542	128	fig|931202.3.peg.542			Flagellar motor switch protein FliN
CP040636	69	345	fig|34021.101.peg.69	FGD64_00295	fliG		PGF_12889074	Flagellar motor switch protein FliG	65292	66329	+	bi (<->)	NC_012985	553	345	fig|537021.9.peg.553	CLIBASIA_02880	fliG	Flagellar motor switch protein FliG	1	0.997	bi (<->)	CP004005	534	345	fig|1174529.3.peg.534	WSI_02525	fliG	Flagellar motor switch protein FliG	1	0.997	bi (<->)	JFGQ01000004	556	345	fig|34021.4.peg.556	CD16_02780		Flagellar motor switch protein FliG	1	0.997	bi (<->)	AP014595	541	345	fig|931202.3.peg.541			Flagellar motor switch protein FliG
CP040636	70	354	fig|34021.101.peg.70	FGD64_00300			PGF_02186693	Flagellar biosynthesis protein FlhB	66395	67459	+	bi (<->)	NC_012985	552	354	fig|537021.9.peg.552	CLIBASIA_02885	flhB	Flagellar biosynthesis protein FlhB	1	0.997	bi (<->)	CP004005	533	354	fig|1174529.3.peg.533	WSI_02520		Flagellar biosynthesis protein FlhB	1	0.997	bi (<->)	JFGQ01000004	555	354	fig|34021.4.peg.555	CD16_02775	flhB	Flagellar biosynthesis protein FlhB	1	0.997	bi (<->)	AP014595	540	354	fig|931202.3.peg.540			Flagellar biosynthesis protein FlhB
CP040636	71	55	fig|34021.101.peg.71				PGF_01172316	hypothetical protein	67602	67769	+	bi (<->)	NC_012985	551	55	fig|537021.9.peg.551	CLIBASIA_02890		hypothetical protein	1	0.982	bi (<->)	CP004005	532	55	fig|1174529.3.peg.532	WSI_02515		hypothetical protein	1	0.982	bi (<->)	JFGQ01000004	554	55	fig|34021.4.peg.554			hypothetical protein	1	0.982	bi (<->)	AP014595	539	55	fig|931202.3.peg.539			hypothetical protein
CP040636	74	235	fig|34021.101.peg.74	FGD64_00310			PGF_00708251	Domain of unknown function / LuxR family DNA-binding domain	68414	69121	-	bi (<->)	NC_012985	550	235	fig|537021.9.peg.550	CLIBASIA_02900		Domain of unknown function / LuxR family DNA-binding domain	1	0.996	bi (<->)	CP004005	531	235	fig|1174529.3.peg.531	WSI_02505		Domain of unknown function / LuxR family DNA-binding domain	1	0.996	bi (<->)	JFGQ01000004	552	235	fig|34021.4.peg.552	CD16_02760		Domain of unknown function / LuxR family DNA-binding domain	1	0.996	bi (<->)	AP014595	536	235	fig|931202.3.peg.536			Domain of unknown function / LuxR family DNA-binding domain
CP040636	75	246	fig|34021.101.peg.75	FGD64_00315			PGF_10455529	Transcriptional regulator	69167	69907	-	bi (<->)	NC_012985	549	246	fig|537021.9.peg.549	CLIBASIA_02905		Transcriptional regulator	1	0.996	bi (<->)	CP004005	530	246	fig|1174529.3.peg.530	WSI_02500		Transcriptional regulator	1	0.996	bi (<->)	JFGQ01000004	551	246	fig|34021.4.peg.551	CD16_02755		Transcriptional regulator	1	0.996	bi (<->)	AP014595	535	246	fig|931202.3.peg.535			Transcriptional regulator
CP040636	76	563	fig|34021.101.peg.76	FGD64_00320	fliF		PGF_00005284	Flagellar M-ring protein FliF	70284	71975	-	bi (<->)	NC_012985	548	573	fig|537021.9.peg.548	CLIBASIA_02910	fliF	Flagellar M-ring protein FliF	0.998	0.981	bi (<->)	CP004005	529	563	fig|1174529.3.peg.529	WSI_02495		Flagellar M-ring protein FliF	1	0.998	bi (<->)	JFGQ01000004	550	573	fig|34021.4.peg.550	CD16_02750		Flagellar M-ring protein FliF	0.998	0.981	bi (<->)	AP014595	534	563	fig|931202.3.peg.534			Flagellar M-ring protein FliF
CP040636	77	316	fig|34021.101.peg.77	FGD64_00325	gshB		PGF_00008469	Glutathione synthetase (EC 6.3.2.3)	72269	73219	+	bi (<->)	NC_012985	547	316	fig|537021.9.peg.547	CLIBASIA_02915	gshB	Glutathione synthetase (EC 6.3.2.3)	1	0.997	bi (<->)	CP004005	528	316	fig|1174529.3.peg.528	WSI_02490		Glutathione synthetase (EC 6.3.2.3)	1	0.997	bi (<->)	JFGQ01000004	549	316	fig|34021.4.peg.549	CD16_02745		Glutathione synthetase (EC 6.3.2.3)	1	0.997	bi (<->)	AP014595	533	316	fig|931202.3.peg.533			Glutathione synthetase (EC 6.3.2.3)
CP040636	78	141	fig|34021.101.peg.78	FGD64_00330	mscL		PGF_01171887	Large-conductance mechanosensitive channel	73322	73747	-	bi (<->)	NC_012985	546	141	fig|537021.9.peg.546	CLIBASIA_02920	mscL	Large-conductance mechanosensitive channel	1	0.993	bi (<->)	CP004005	527	141	fig|1174529.3.peg.527	WSI_02485		Large-conductance mechanosensitive channel	1	0.993	bi (<->)	JFGQ01000004	548	141	fig|34021.4.peg.548	CD16_02740		Large-conductance mechanosensitive channel	1	0.993	bi (<->)	AP014595	532	141	fig|931202.3.peg.532			Large-conductance mechanosensitive channel
CP040636	79	336	fig|34021.101.peg.79	FGD64_00335			PGF_06594113	D-alanyl-D-alanine carboxypeptidase (EC 3.4.16.4)	74352	75362	+	bi (<->)	NC_012985	545	336	fig|537021.9.peg.545	CLIBASIA_02925		D-alanyl-D-alanine carboxypeptidase (EC 3.4.16.4)	1	0.997	bi (<->)	CP004005	526	306	fig|1174529.3.peg.526	WSI_02480		D-alanyl-D-alanine carboxypeptidase (EC 3.4.16.4)	1	0.997	bi (<->)	JFGQ01000004	547	306	fig|34021.4.peg.547	CD16_02735		D-alanyl-D-alanine carboxypeptidase (EC 3.4.16.4)	1	0.997	bi (<->)	AP014595	531	306	fig|931202.3.peg.531			D-alanyl-D-alanine carboxypeptidase (EC 3.4.16.4)
CP040636	80	97	fig|34021.101.peg.80	FGD64_00340			PGF_01172315	hypothetical protein	75666	75959	+	bi (<->)	NC_012985	544	47	fig|537021.9.peg.544	CLIBASIA_02930		hypothetical protein	1	0.979	bi (<->)	CP004005	525	47	fig|1174529.3.peg.525	WSI_02475		hypothetical protein	1	0.979	bi (<->)	JFGQ01000004	546	47	fig|34021.4.peg.546	CD16_02730		hypothetical protein	1	0.979	bi (<->)	AP014595	530	47	fig|931202.3.peg.530			hypothetical protein
CP040636	81	489	fig|34021.101.peg.81	FGD64_00345			PGF_00043900	Putative serine protease	76082	77551	-	bi (<->)	NC_012985	543	489	fig|537021.9.peg.543	CLIBASIA_02935		Putative serine protease	1	0.998	bi (<->)	CP004005	524	475	fig|1174529.3.peg.524	WSI_02470		Putative serine protease	0.998	0.998	bi (<->)	JFGQ01000004	545	475	fig|34021.4.peg.545	CD16_02725		Putative serine protease	0.998	0.998	bi (<->)	AP014595	529	489	fig|931202.3.peg.529			Putative serine protease
CP040636	83	503	fig|34021.101.peg.83	FGD64_00350			PGF_01075626	Two-component system sensor histidine kinase	78020	79531	-	bi (<->)	NC_012985	541	314	fig|537021.9.peg.541	CLIBASIA_02940		Two-component system sensor histidine kinase	1	0.997	bi (<->)	CP004005	523	495	fig|1174529.3.peg.523	WSI_02465		Two-component system sensor histidine kinase	0.998	0.998	bi (<->)	JFGQ01000004	544	503	fig|34021.4.peg.544	CD16_02720		Two-component system sensor histidine kinase	1	0.998	bi (<->)	AP014595	528	503	fig|931202.3.peg.528			Two-component system sensor histidine kinase
CP040636	84	215	fig|34021.101.peg.84	FGD64_00355	grpE		PGF_03751823	Heat shock protein GrpE	79941	80588	+	bi (<->)	NC_012985	540	215	fig|537021.9.peg.540	CLIBASIA_02945	grpE	Heat shock protein GrpE	1	0.995	bi (<->)	CP004005	522	215	fig|1174529.3.peg.522	WSI_02460		Heat shock protein GrpE	1	0.995	bi (<->)	JFGQ01000004	543	215	fig|34021.4.peg.543	CD16_02715		Heat shock protein GrpE	1	0.995	bi (<->)	AP014595	527	215	fig|931202.3.peg.527			Heat shock protein GrpE
CP040636	85	229	fig|34021.101.peg.85	FGD64_00360	phoU		PGF_00984073	Phosphate transport system regulatory protein PhoU	80740	81429	-	bi (<->)	NC_012985	539	229	fig|537021.9.peg.539	CLIBASIA_02950	phoU	Phosphate transport system regulatory protein PhoU	1	0.996	bi (<->)	CP004005	521	229	fig|1174529.3.peg.521	WSI_02455		Phosphate transport system regulatory protein PhoU	1	0.996	bi (<->)	JFGQ01000004	542	229	fig|34021.4.peg.542	CD16_02710		Phosphate transport system regulatory protein PhoU	1	0.996	bi (<->)	AP014595	526	229	fig|931202.3.peg.526			Phosphate transport system regulatory protein PhoU
CP040636	86	243	fig|34021.101.peg.86	FGD64_00365			PGF_06213055	Phosphate ABC transporter, ATP-binding protein PstB (TC 3.A.1.7.1)	81475	82206	-	bi (<->)	NC_012985	538	243	fig|537021.9.peg.538	CLIBASIA_02955	pstB	Phosphate ABC transporter, ATP-binding protein PstB (TC 3.A.1.7.1)	1	0.996	bi (<->)	CP004005	520	243	fig|1174529.3.peg.520	WSI_02450		Phosphate ABC transporter, ATP-binding protein PstB (TC 3.A.1.7.1)	1	0.996	bi (<->)	JFGQ01000004	541	243	fig|34021.4.peg.541	CD16_02705		Phosphate ABC transporter, ATP-binding protein PstB (TC 3.A.1.7.1)	1	0.996	bi (<->)	AP014595	525	243	fig|931202.3.peg.525			Phosphate ABC transporter, ATP-binding protein PstB (TC 3.A.1.7.1)
CP040636	87	425	fig|34021.101.peg.87	FGD64_00370	pstA		PGF_01072302	Phosphate ABC transporter, permease protein PstA (TC 3.A.1.7.1)	82262	83539	-	bi (<->)	NC_012985	537	425	fig|537021.9.peg.537	CLIBASIA_02960	pstA	Phosphate ABC transporter, permease protein PstA (TC 3.A.1.7.1)	1	0.998	bi (<->)	CP004005	519	425	fig|1174529.3.peg.519	WSI_02445		Phosphate ABC transporter, permease protein PstA (TC 3.A.1.7.1)	1	0.998	bi (<->)	JFGQ01000004	540	425	fig|34021.4.peg.540	CD16_02700		Phosphate ABC transporter, permease protein PstA (TC 3.A.1.7.1)	1	0.998	bi (<->)	AP014595	524	425	fig|931202.3.peg.524			Phosphate ABC transporter, permease protein PstA (TC 3.A.1.7.1)
CP040636	88	491	fig|34021.101.peg.88	FGD64_00375	pstC		PGF_02405545	Phosphate ABC transporter, permease protein PstC (TC 3.A.1.7.1)	83536	85011	-	bi (<->)	NC_012985	536	491	fig|537021.9.peg.536	CLIBASIA_02965	pstC	Phosphate ABC transporter, permease protein PstC (TC 3.A.1.7.1)	1	0.998	bi (<->)	CP004005	518	491	fig|1174529.3.peg.518	WSI_02440		Phosphate ABC transporter, permease protein PstC (TC 3.A.1.7.1)	1	0.998	bi (<->)	JFGQ01000004	539	491	fig|34021.4.peg.539	CD16_02695		Phosphate ABC transporter, permease protein PstC (TC 3.A.1.7.1)	1	0.998	bi (<->)	AP014595	523	491	fig|931202.3.peg.523			Phosphate ABC transporter, permease protein PstC (TC 3.A.1.7.1)
CP040636	89	346	fig|34021.101.peg.89	FGD64_00380			PGF_07668761	Phosphate ABC transporter, substrate-binding protein PstS (TC 3.A.1.7.1)	85082	86122	-	bi (<->)	NC_012985	535	346	fig|537021.9.peg.535	CLIBASIA_02970		Phosphate ABC transporter, substrate-binding protein PstS (TC 3.A.1.7.1)	1	0.997	bi (<->)	CP004005	517	346	fig|1174529.3.peg.517	WSI_02435		Phosphate ABC transporter, substrate-binding protein PstS (TC 3.A.1.7.1)	1	0.997	bi (<->)	JFGQ01000004	538	346	fig|34021.4.peg.538	CD16_02690		Phosphate ABC transporter, substrate-binding protein PstS (TC 3.A.1.7.1)	1	0.997	bi (<->)	AP014595	522	346	fig|931202.3.peg.522			Phosphate ABC transporter, substrate-binding protein PstS (TC 3.A.1.7.1)
CP040636	90	204	fig|34021.101.peg.90	FGD64_00390			PGF_08092662	Intracellular septation protein IspA	86770	87384	-	bi (<->)	NC_012985	534	204	fig|537021.9.peg.534	CLIBASIA_02975		Intracellular septation protein IspA	1	0.995	bi (<->)	CP004005	516	204	fig|1174529.3.peg.516	WSI_02430		Intracellular septation protein IspA	1	0.995	bi (<->)	JFGQ01000004	537	204	fig|34021.4.peg.537	CD16_02680		Intracellular septation protein IspA	1	0.995	bi (<->)	AP014595	521	204	fig|931202.3.peg.521			Intracellular septation protein IspA
CP040636	91	321	fig|34021.101.peg.91	FGD64_00395	ftsY		PGF_08905885	Signal recognition particle receptor FtsY	87381	88346	-	bi (<->)	NC_012985	533	321	fig|537021.9.peg.533	CLIBASIA_02980		Signal recognition particle receptor FtsY	1	0.997	bi (<->)	CP004005	515	321	fig|1174529.3.peg.515	WSI_02425		Signal recognition particle receptor FtsY	1	0.997	bi (<->)	JFGQ01000004	536	321	fig|34021.4.peg.536	CD16_02675		Signal recognition particle receptor FtsY	1	0.997	bi (<->)	AP014595	520	321	fig|931202.3.peg.520			Signal recognition particle receptor FtsY
CP040636	92	38	fig|34021.101.peg.92				PGF_01172314	hypothetical protein	88381	88497	-	bi (<->)	NC_012985	532	38	fig|537021.9.peg.532			hypothetical protein	1	0.974	bi (<->)	CP004005	514	38	fig|1174529.3.peg.514			hypothetical protein	1	0.974	bi (<->)	JFGQ01000004	535	38	fig|34021.4.peg.535			hypothetical protein	1	0.974	bi (<->)	AP014595	519	38	fig|931202.3.peg.519			hypothetical protein
CP040636	93	296	fig|34021.101.peg.93	FGD64_00400			PGF_00853991	Diaminopimelate epimerase (EC 5.1.1.7)	88544	89434	-	bi (<->)	NC_012985	531	296	fig|537021.9.peg.531	CLIBASIA_02985	dapF	Diaminopimelate epimerase (EC 5.1.1.7)	1	0.997	bi (<->)	CP004005	513	296	fig|1174529.3.peg.513	WSI_02420		Diaminopimelate epimerase (EC 5.1.1.7)	1	0.997	bi (<->)	JFGQ01000004	534	296	fig|34021.4.peg.534	CD16_02670		Diaminopimelate epimerase (EC 5.1.1.7)	1	0.997	bi (<->)	AP014595	518	296	fig|931202.3.peg.518			Diaminopimelate epimerase (EC 5.1.1.7)
CP040636	94	461	fig|34021.101.peg.94	FGD64_00405			PGF_00052238	Signal recognition particle protein Ffh	89693	91078	+	bi (<->)	NC_012985	530	461	fig|537021.9.peg.530	CLIBASIA_02990	ffh	Signal recognition particle protein Ffh	1	0.998	bi (<->)	CP004005	512	461	fig|1174529.3.peg.512	WSI_02415		Signal recognition particle protein Ffh	1	0.998	bi (<->)	JFGQ01000004	533	461	fig|34021.4.peg.533	CD16_02665		Signal recognition particle protein Ffh	1	0.998	bi (<->)	AP014595	517	461	fig|931202.3.peg.517			Signal recognition particle protein Ffh
CP040636	95	116	fig|34021.101.peg.95	FGD64_00410	rpsP		PGF_00178044	SSU ribosomal protein S16p	91466	91816	+	bi (<->)	NC_012985	529	116	fig|537021.9.peg.529	CLIBASIA_02995	rpsP	SSU ribosomal protein S16p	1	0.991	bi (<->)	CP004005	511	116	fig|1174529.3.peg.511	WSI_02410		SSU ribosomal protein S16p	1	0.991	bi (<->)	JFGQ01000004	532	116	fig|34021.4.peg.532	CD16_02660		SSU ribosomal protein S16p	1	0.991	bi (<->)	AP014595	516	116	fig|931202.3.peg.516			SSU ribosomal protein S16p
CP040636	96	190	fig|34021.101.peg.96	FGD64_00415	rimM		PGF_06000821	16S rRNA processing protein RimM	91909	92481	+	bi (<->)	NC_012985	528	190	fig|537021.9.peg.528	CLIBASIA_03000	rimM	16S rRNA processing protein RimM	1	0.995	bi (<->)	CP004005	510	190	fig|1174529.3.peg.510	WSI_02405		16S rRNA processing protein RimM	1	0.995	bi (<->)	JFGQ01000004	531	190	fig|34021.4.peg.531	CD16_02655		16S rRNA processing protein RimM	1	0.995	bi (<->)	AP014595	515	190	fig|931202.3.peg.515			16S rRNA processing protein RimM
CP040636	97	236	fig|34021.101.peg.97	FGD64_00420	trmD		PGF_00413208	tRNA (guanine(37)-N(1))-methyltransferase (EC 2.1.1.228)	92478	93188	+	bi (<->)	NC_012985	527	236	fig|537021.9.peg.527	CLIBASIA_03005	trmD	tRNA (guanine(37)-N(1))-methyltransferase (EC 2.1.1.228)	1	0.996	bi (<->)	CP004005	509	236	fig|1174529.3.peg.509	WSI_02400		tRNA (guanine(37)-N(1))-methyltransferase (EC 2.1.1.228)	1	0.996	bi (<->)	JFGQ01000004	530	236	fig|34021.4.peg.530	CD16_02650		tRNA (guanine(37)-N(1))-methyltransferase (EC 2.1.1.228)	1	0.996	bi (<->)	AP014595	514	236	fig|931202.3.peg.514			tRNA (guanine(37)-N(1))-methyltransferase (EC 2.1.1.228)
CP040636	98	141	fig|34021.101.peg.98	FGD64_00425			PGF_04845029	LSU ribosomal protein L19p	93268	93693	+	bi (<->)	NC_012985	526	141	fig|537021.9.peg.526	CLIBASIA_03010	rplS	LSU ribosomal protein L19p	1	0.993	bi (<->)	CP004005	508	141	fig|1174529.3.peg.508	WSI_02395		LSU ribosomal protein L19p	1	0.993	bi (<->)	JFGQ01000004	529	141	fig|34021.4.peg.529	CD16_02645		LSU ribosomal protein L19p	1	0.993	bi (<->)	AP014595	513	141	fig|931202.3.peg.513			LSU ribosomal protein L19p
CP040636	99	475	fig|34021.101.peg.99	FGD64_00430	gndA		PGF_00427299	6-phosphogluconate dehydrogenase, decarboxylating (EC 1.1.1.44)	93903	95330	+	bi (<->)	NC_012985	525	475	fig|537021.9.peg.525	CLIBASIA_03015	gnd	6-phosphogluconate dehydrogenase, decarboxylating (EC 1.1.1.44)	1	0.998	bi (<->)	CP004005	507	475	fig|1174529.3.peg.507	WSI_02390		6-phosphogluconate dehydrogenase, decarboxylating (EC 1.1.1.44)	1	0.998	bi (<->)	JFGQ01000004	528	475	fig|34021.4.peg.528	CD16_02640		6-phosphogluconate dehydrogenase, decarboxylating (EC 1.1.1.44)	1	0.998	bi (<->)	AP014595	512	475	fig|931202.3.peg.512			6-phosphogluconate dehydrogenase, decarboxylating (EC 1.1.1.44)
CP040636	100	294	fig|34021.101.peg.100	FGD64_00435			PGF_02486076	Zinc ABC transporter, substrate-binding protein ZnuA	95327	96211	-	bi (<->)	NC_012985	524	294	fig|537021.9.peg.524	CLIBASIA_03020	znuA	Zinc ABC transporter, substrate-binding protein ZnuA	1	0.997	bi (<->)	CP004005	506	294	fig|1174529.3.peg.506	WSI_02385		Zinc ABC transporter, substrate-binding protein ZnuA	1	0.997	bi (<->)	JFGQ01000004	527	294	fig|34021.4.peg.527	CD16_02635		Zinc ABC transporter, substrate-binding protein ZnuA	1	0.997	bi (<->)	AP014595	511	294	fig|931202.3.peg.511			Zinc ABC transporter, substrate-binding protein ZnuA
CP040636	101	240	fig|34021.101.peg.101	FGD64_00440			PGF_08228852	Zinc ABC transporter, ATP-binding protein ZnuC	96297	97019	+	bi (<->)	NC_012985	522	240	fig|537021.9.peg.522	CLIBASIA_03025	znuC	Zinc ABC transporter, ATP-binding protein ZnuC	1	0.996	bi (<->)	CP004005	504	240	fig|1174529.3.peg.504	WSI_02380		Zinc ABC transporter, ATP-binding protein ZnuC	1	0.996	bi (<->)	JFGQ01000004	525	240	fig|34021.4.peg.525	CD16_02630		Zinc ABC transporter, ATP-binding protein ZnuC	1	0.996	bi (<->)	AP014595	509	240	fig|931202.3.peg.509			Zinc ABC transporter, ATP-binding protein ZnuC
CP040636	102	260	fig|34021.101.peg.102	FGD64_00445			PGF_04150742	Zinc ABC transporter, permease protein ZnuB	97084	97866	+	bi (<->)	NC_012985	521	260	fig|537021.9.peg.521	CLIBASIA_03030	znuB	Zinc ABC transporter, permease protein ZnuB	1	0.996	bi (<->)	CP004005	503	260	fig|1174529.3.peg.503	WSI_02375		Zinc ABC transporter, permease protein ZnuB	1	0.996	bi (<->)	JFGQ01000004	524	260	fig|34021.4.peg.524	CD16_02625		Zinc ABC transporter, permease protein ZnuB	1	0.996	bi (<->)	AP014595	508	260	fig|931202.3.peg.508			Zinc ABC transporter, permease protein ZnuB
CP040636	103	164	fig|34021.101.peg.103	FGD64_00450			PGF_06077968	Bacterial non-heme ferritin (EC 1.16.3.2)	97999	98493	+	bi (<->)	NC_012985	520	164	fig|537021.9.peg.520	CLIBASIA_03035	ftn	Bacterial non-heme ferritin (EC 1.16.3.2)	1	0.994	bi (<->)	CP004005	502	150	fig|1174529.3.peg.502	WSI_02370		Bacterial non-heme ferritin (EC 1.16.3.2)	1	0.993	bi (<->)	JFGQ01000004	523	164	fig|34021.4.peg.523	CD16_02620		Bacterial non-heme ferritin (EC 1.16.3.2)	1	0.994	bi (<->)	AP014595	507	164	fig|931202.3.peg.507			Bacterial non-heme ferritin (EC 1.16.3.2)
CP040636	104	329	fig|34021.101.peg.104	FGD64_00455			PGF_00006023	Type II/IV secretion system protein TadC, associated with Flp pilus assembly	98619	99608	-	bi (<->)	NC_012985	519	329	fig|537021.9.peg.519	CLIBASIA_03040		Type II/IV secretion system protein TadC, associated with Flp pilus assembly	1	0.997	bi (<->)	CP004005	501	329	fig|1174529.3.peg.501	WSI_02365		Type II/IV secretion system protein TadC, associated with Flp pilus assembly	1	0.997	bi (<->)	JFGQ01000004	522	329	fig|34021.4.peg.522	CD16_02615		Type II/IV secretion system protein TadC, associated with Flp pilus assembly	1	0.997	bi (<->)	AP014595	506	329	fig|931202.3.peg.506			Type II/IV secretion system protein TadC, associated with Flp pilus assembly
CP040636	105	324	fig|34021.101.peg.105	FGD64_00460			PGF_01996161	Flp pilus assembly protein TadB	99624	100598	-	bi (<->)	NC_012985	518	187	fig|537021.9.peg.518	CLIBASIA_03045		Flp pilus assembly protein TadB	0.995	0.995	bi (<->)	CP004005	500	324	fig|1174529.3.peg.500	WSI_02360		Flp pilus assembly protein TadB	1	0.997	bi (<->)	JFGQ01000004	521	324	fig|34021.4.peg.521	CD16_02610		Flp pilus assembly protein TadB	1	0.997	bi (<->)	AP014595	505	324	fig|931202.3.peg.505			Flp pilus assembly protein TadB
CP040636	106	483	fig|34021.101.peg.106	FGD64_00465			PGF_08151958	Type II/IV secretion system ATP hydrolase TadA/VirB11/CpaF, TadA subfamily	100610	102061	-	bi (<->)	NC_012985	516	483	fig|537021.9.peg.516	CLIBASIA_03055		Type II/IV secretion system ATP hydrolase TadA/VirB11/CpaF, TadA subfamily	1	0.998	bi (<->)	CP004005	499	483	fig|1174529.3.peg.499	WSI_02355		Type II/IV secretion system ATP hydrolase TadA/VirB11/CpaF, TadA subfamily	1	0.998	bi (<->)	JFGQ01000004	520	483	fig|34021.4.peg.520	CD16_02605		Type II/IV secretion system ATP hydrolase TadA/VirB11/CpaF, TadA subfamily	1	0.998	bi (<->)	AP014595	504	483	fig|931202.3.peg.504			Type II/IV secretion system ATP hydrolase TadA/VirB11/CpaF, TadA subfamily
CP040636	107	427	fig|34021.101.peg.107	FGD64_00470			PGF_00109911	Type II/IV secretion system ATPase TadZ/CpaE, associated with Flp pilus assembly	102074	103357	-	bi (<->)	NC_012985	515	427	fig|537021.9.peg.515	CLIBASIA_03060		Type II/IV secretion system ATPase TadZ/CpaE, associated with Flp pilus assembly	1	0.998	bi (<->)	CP004005	498	427	fig|1174529.3.peg.498	WSI_02350		Type II/IV secretion system ATPase TadZ/CpaE, associated with Flp pilus assembly	1	0.998	bi (<->)	JFGQ01000004	519	427	fig|34021.4.peg.519	CD16_02600		Type II/IV secretion system ATPase TadZ/CpaE, associated with Flp pilus assembly	1	0.998	bi (<->)	AP014595	503	427	fig|931202.3.peg.503			Type II/IV secretion system ATPase TadZ/CpaE, associated with Flp pilus assembly
CP040636	108	238	fig|34021.101.peg.108	FGD64_00475			PGF_00005989	Flp pilus assembly protein CpaD	103413	104129	-	bi (<->)	NC_012985	514	201	fig|537021.9.peg.514	CLIBASIA_03065		Flp pilus assembly protein CpaD	1	0.995	bi (<->)	CP004005	497	201	fig|1174529.3.peg.497	WSI_02345		Flp pilus assembly protein CpaD	1	0.995	bi (<->)	JFGQ01000004	518	222	fig|34021.4.peg.518	CD16_02595		Flp pilus assembly protein CpaD	1	0.995	bi (<->)	AP014595	502	201	fig|931202.3.peg.502			Flp pilus assembly protein CpaD
CP040636	109	474	fig|34021.101.peg.109	FGD64_00480			PGF_05783822	Type II/IV secretion system secretin RcpA/CpaC, associated with Flp pilus assembly	104141	105565	-	bi (<->)	NC_012985	513	474	fig|537021.9.peg.513	CLIBASIA_03070		Type II/IV secretion system secretin RcpA/CpaC, associated with Flp pilus assembly	1	0.998	bi (<->)	CP004005	496	474	fig|1174529.3.peg.496	WSI_02340		Type II/IV secretion system secretin RcpA/CpaC, associated with Flp pilus assembly	1	0.998	bi (<->)	JFGQ01000004	517	474	fig|34021.4.peg.517	CD16_02590		Type II/IV secretion system secretin RcpA/CpaC, associated with Flp pilus assembly	1	0.998	bi (<->)	AP014595	501	474	fig|931202.3.peg.501			Type II/IV secretion system secretin RcpA/CpaC, associated with Flp pilus assembly
CP040636	110	263	fig|34021.101.peg.110	FGD64_00485	cpaB		PGF_10550929	Flp pilus assembly protein RcpC/CpaB	105565	106356	-	bi (<->)	NC_012985	512	263	fig|537021.9.peg.512	CLIBASIA_03075		Flp pilus assembly protein RcpC/CpaB	1	0.996	bi (<->)	CP004005	495	263	fig|1174529.3.peg.495	WSI_02335		Flp pilus assembly protein RcpC/CpaB	1	0.996	bi (<->)	JFGQ01000004	516	263	fig|34021.4.peg.516	CD16_02585		Flp pilus assembly protein RcpC/CpaB	1	0.996	bi (<->)	AP014595	500	263	fig|931202.3.peg.500			Flp pilus assembly protein RcpC/CpaB
CP040636	111	176	fig|34021.101.peg.111	FGD64_00490			PGF_02602083	Type IV prepilin peptidase TadV/CpaA	106468	106998	-	bi (<->)	NC_012985	511	176	fig|537021.9.peg.511	CLIBASIA_03080		Type IV prepilin peptidase TadV/CpaA	1	0.994	bi (<->)	CP004005	494	176	fig|1174529.3.peg.494	WSI_02330		Type IV prepilin peptidase TadV/CpaA	1	0.994	bi (<->)	JFGQ01000004	515	176	fig|34021.4.peg.515	CD16_02580		Type IV prepilin peptidase TadV/CpaA	1	0.994	bi (<->)	AP014595	499	176	fig|931202.3.peg.499			Type IV prepilin peptidase TadV/CpaA
CP040636	113	120	fig|34021.101.peg.113	FGD64_00495			PGF_08254723	Flp pilus assembly protein, pilin Flp	107461	107823	-	bi (<->)	NC_012985	510	120	fig|537021.9.peg.510	CLIBASIA_03085		Flp pilus assembly protein, pilin Flp	1	0.992	bi (<->)	CP004005	493	120	fig|1174529.3.peg.493	WSI_02325		Flp pilus assembly protein, pilin Flp	1	0.992	bi (<->)	JFGQ01000004	514	120	fig|34021.4.peg.514	CD16_02575		Flp pilus assembly protein, pilin Flp	1	0.992	bi (<->)	AP014595	498	120	fig|931202.3.peg.498			Flp pilus assembly protein, pilin Flp
CP040636	114	45	fig|34021.101.peg.114				PGF_01172312	hypothetical protein	108012	108149	+	bi (<->)	NC_012985	509	45	fig|537021.9.peg.509			hypothetical protein	1	0.978	bi (<->)	CP004005	492	45	fig|1174529.3.peg.492			hypothetical protein	1	0.978	bi (<->)	JFGQ01000004	513	45	fig|34021.4.peg.513			hypothetical protein	1	0.978	bi (<->)	AP014595	497	45	fig|931202.3.peg.497			hypothetical protein
CP040636	115	58	fig|34021.101.peg.115	FGD64_00500			PGF_08254723	Flp pilus assembly protein, pilin Flp	108381	108557	-	bi (<->)	NC_012985	508	58	fig|537021.9.peg.508	CLIBASIA_03095		Flp pilus assembly protein, pilin Flp	1	0.983	bi (<->)	CP004005	491	58	fig|1174529.3.peg.491	WSI_02315		Flp pilus assembly protein, pilin Flp	1	0.983	bi (<->)	JFGQ01000004	512	58	fig|34021.4.peg.512	CD16_02565		Flp pilus assembly protein, pilin Flp	1	0.983	bi (<->)	AP014595	496	58	fig|931202.3.peg.496			Flp pilus assembly protein, pilin Flp
CP040636	116	56	fig|34021.101.peg.116	FGD64_00505			PGF_08254723	Flp pilus assembly protein, pilin Flp	108668	108838	-	bi (<->)	NC_012985	507	56	fig|537021.9.peg.507	CLIBASIA_03100		Flp pilus assembly protein, pilin Flp	1	0.982	bi (<->)	CP004005	490	56	fig|1174529.3.peg.490	WSI_02310		Flp pilus assembly protein, pilin Flp	1	0.982	bi (<->)	JFGQ01000004	511	56	fig|34021.4.peg.511	CD16_02560		Flp pilus assembly protein, pilin Flp	1	0.982	bi (<->)	AP014595	495	56	fig|931202.3.peg.495			Flp pilus assembly protein, pilin Flp
CP040636	117	62	fig|34021.101.peg.117	FGD64_00510			PGF_08254723	Flp pilus assembly protein, pilin Flp	109490	109678	-	bi (<->)	NC_012985	506	62	fig|537021.9.peg.506	CLIBASIA_03105		Flp pilus assembly protein, pilin Flp	1	0.984	bi (<->)	CP004005	489	62	fig|1174529.3.peg.489	WSI_02305		Flp pilus assembly protein, pilin Flp	1	0.984	bi (<->)	JFGQ01000004	510	62	fig|34021.4.peg.510	CD16_02555		Flp pilus assembly protein, pilin Flp	1	0.984	bi (<->)	AP014595	494	62	fig|931202.3.peg.494			Flp pilus assembly protein, pilin Flp
CP040636	118	75	fig|34021.101.peg.118	FGD64_00515			PGF_08254723	Flp pilus assembly protein, pilin Flp	110442	110669	-	bi (<->)	NC_012985	505	66	fig|537021.9.peg.505	CLIBASIA_03110		Flp pilus assembly protein, pilin Flp	1	0.985	bi (<->)	CP004005	488	66	fig|1174529.3.peg.488	WSI_02300		Flp pilus assembly protein, pilin Flp	1	0.985	bi (<->)	JFGQ01000004	509	75	fig|34021.4.peg.509	CD16_02550		Flp pilus assembly protein, pilin Flp	1	0.987	bi (<->)	AP014595	493	66	fig|931202.3.peg.493			Flp pilus assembly protein, pilin Flp
CP040636	120	192	fig|34021.101.peg.120	FGD64_00525			PGF_01172224	hypothetical protein	112008	112586	+	bi (<->)	NC_012985	502	141	fig|537021.9.peg.502	CLIBASIA_03125		hypothetical protein	0.993	0.993	bi (<->)	CP004005	487	192	fig|1174529.3.peg.487	WSI_02295		hypothetical protein	1	0.995	bi (<->)	JFGQ01000004	507	192	fig|34021.4.peg.507	CD16_02540		hypothetical protein	1	0.995	bi (<->)	AP014595	491	192	fig|931202.3.peg.491			hypothetical protein
CP040636	121	64	fig|34021.101.peg.121	FGD64_00530			PGF_07550057	FIG002473: Protein YcaR in KDO2-Lipid A biosynthesis cluster	112626	112820	-	bi (<->)	NC_012985	501	64	fig|537021.9.peg.501	CLIBASIA_03130		FIG002473: Protein YcaR in KDO2-Lipid A biosynthesis cluster	1	0.984	bi (<->)	CP004005	486	64	fig|1174529.3.peg.486	WSI_02290		FIG002473: Protein YcaR in KDO2-Lipid A biosynthesis cluster	1	0.984	bi (<->)	JFGQ01000004	506	64	fig|34021.4.peg.506	CD16_02535		FIG002473: Protein YcaR in KDO2-Lipid A biosynthesis cluster	1	0.984	bi (<->)	AP014595	490	64	fig|931202.3.peg.490			FIG002473: Protein YcaR in KDO2-Lipid A biosynthesis cluster
CP040636	122	221	fig|34021.101.peg.122	FGD64_00535			PGF_02866109	Uncharacterized protein, similar to the N-terminal domain of Lon protease	112835	113500	-	bi (<->)	NC_012985	500	221	fig|537021.9.peg.500	CLIBASIA_03135		Uncharacterized protein, similar to the N-terminal domain of Lon protease	1	0.995	bi (<->)	CP004005	485	221	fig|1174529.3.peg.485	WSI_02285		Uncharacterized protein, similar to the N-terminal domain of Lon protease	1	0.995	bi (<->)	JFGQ01000004	505	225	fig|34021.4.peg.505	CD16_02530		Uncharacterized protein, similar to the N-terminal domain of Lon protease	1	0.978	bi (<->)	AP014595	489	221	fig|931202.3.peg.489			Uncharacterized protein, similar to the N-terminal domain of Lon protease
CP040636	123	367	fig|34021.101.peg.123	FGD64_00540			PGF_00416622	Carboxynorspermidine decarboxylase (EC 4.1.1.96)	113848	114951	+	bi (<->)	NC_012985	499	367	fig|537021.9.peg.499	CLIBASIA_03140	nspC	Carboxynorspermidine decarboxylase (EC 4.1.1.96)	1	0.997	bi (<->)	CP004005	484	367	fig|1174529.3.peg.484	WSI_02280		Carboxynorspermidine decarboxylase (EC 4.1.1.96)	1	0.997	bi (<->)	JFGQ01000004	504	367	fig|34021.4.peg.504	CD16_02525		Carboxynorspermidine decarboxylase (EC 4.1.1.96)	1	0.997	bi (<->)	AP014595	488	367	fig|931202.3.peg.488			Carboxynorspermidine decarboxylase (EC 4.1.1.96)
CP040636	124	419	fig|34021.101.peg.124	FGD64_00545			PGF_00416623	Carboxynorspermidine synthase (EC 1.5.1.43)	115020	116279	+	bi (<->)	NC_012985	498	419	fig|537021.9.peg.498	CLIBASIA_03145		Carboxynorspermidine synthase (EC 1.5.1.43)	1	0.998	bi (<->)	CP004005	483	419	fig|1174529.3.peg.483	WSI_02275		Carboxynorspermidine synthase (EC 1.5.1.43)	1	0.998	bi (<->)	JFGQ01000004	503	419	fig|34021.4.peg.503	CD16_02520		Carboxynorspermidine synthase (EC 1.5.1.43)	1	0.998	bi (<->)	AP014595	487	419	fig|931202.3.peg.487			Carboxynorspermidine synthase (EC 1.5.1.43)
CP040636	125	261	fig|34021.101.peg.125	FGD64_00550			PGF_09218369	Uracil-DNA glycosylase, family 4 (EC 3.2.2.27)	116408	117193	+	bi (<->)	NC_012985	497	261	fig|537021.9.peg.497	CLIBASIA_03150		Uracil-DNA glycosylase, family 4 (EC 3.2.2.27)	1	0.996	bi (<->)	CP004005	482	261	fig|1174529.3.peg.482	WSI_02270		Uracil-DNA glycosylase, family 4 (EC 3.2.2.27)	1	0.996	bi (<->)	JFGQ01000004	502	261	fig|34021.4.peg.502	CD16_02515		Uracil-DNA glycosylase, family 4 (EC 3.2.2.27)	1	0.996	bi (<->)	AP014595	486	261	fig|931202.3.peg.486			Uracil-DNA glycosylase, family 4 (EC 3.2.2.27)
CP040636	126	262	fig|34021.101.peg.126	FGD64_00555	lptB		PGF_00017190	Lipopolysaccharide ABC transporter, ATP-binding protein LptB	117606	118394	-	bi (<->)	NC_012985	496	251	fig|537021.9.peg.496	CLIBASIA_03155		Lipopolysaccharide ABC transporter, ATP-binding protein LptB	1	0.996	bi (<->)	CP004005	481	251	fig|1174529.3.peg.481	WSI_02265		Lipopolysaccharide ABC transporter, ATP-binding protein LptB	1	0.996	bi (<->)	JFGQ01000004	501	251	fig|34021.4.peg.501	CD16_02510		Lipopolysaccharide ABC transporter, ATP-binding protein LptB	1	0.996	bi (<->)	AP014595	485	251	fig|931202.3.peg.485			Lipopolysaccharide ABC transporter, ATP-binding protein LptB
CP040636	127	181	fig|34021.101.peg.127	FGD64_00560			PGF_09879986	Lipopolysaccharide export system protein LptA	118391	118936	-	bi (<->)	NC_012985	495	181	fig|537021.9.peg.495	CLIBASIA_03160		Lipopolysaccharide export system protein LptA	1	0.994	bi (<->)	CP004005	480	181	fig|1174529.3.peg.480	WSI_02260		Lipopolysaccharide export system protein LptA	1	0.994	bi (<->)	JFGQ01000004	500	181	fig|34021.4.peg.500	CD16_02505		Lipopolysaccharide export system protein LptA	1	0.994	bi (<->)	AP014595	484	181	fig|931202.3.peg.484			Lipopolysaccharide export system protein LptA
CP040636	128	215	fig|34021.101.peg.128	FGD64_00565			PGF_01171047	Lipopolysaccharide export system protein LptC	118966	119613	-	bi (<->)	NC_012985	494	173	fig|537021.9.peg.494	CLIBASIA_03165		Lipopolysaccharide export system protein LptC	0.994	0.994	bi (<->)	CP004005	479	173	fig|1174529.3.peg.479	WSI_02255		Lipopolysaccharide export system protein LptC	0.994	0.994	bi (<->)	JFGQ01000004	499	215	fig|34021.4.peg.499	CD16_02500		Lipopolysaccharide export system protein LptC	1	0.995	bi (<->)	AP014595	483	173	fig|931202.3.peg.483			Lipopolysaccharide export system protein LptC
CP040636	129	293	fig|34021.101.peg.129	FGD64_00570	sppA		PGF_02316754	macromolecule metabolism; macromolecule degradation; degradation of proteins, peptides, glycopeptides	119851	120732	+	bi (<->)	NC_012985	492	293	fig|537021.9.peg.492	CLIBASIA_03170		macromolecule metabolism; macromolecule degradation; degradation of proteins, peptides, glycopeptides	1	0.997	bi (<->)	CP004005	477	293	fig|1174529.3.peg.477	WSI_02250		macromolecule metabolism; macromolecule degradation; degradation of proteins, peptides, glycopeptides	0.997	0.997	bi (<->)	JFGQ01000004	498	293	fig|34021.4.peg.498	CD16_02495		macromolecule metabolism; macromolecule degradation; degradation of proteins, peptides, glycopeptides	0.993	0.997	bi (<->)	AP014595	481	293	fig|931202.3.peg.481			macromolecule metabolism; macromolecule degradation; degradation of proteins, peptides, glycopeptides
CP040636	130	100	fig|34021.101.peg.130	FGD64_00575			PGF_05693577	Integration host factor beta subunit	120766	121068	+	bi (<->)	NC_012985	491	100	fig|537021.9.peg.491	CLIBASIA_03175		Integration host factor beta subunit	1	0.99	bi (<->)	CP004005	476	100	fig|1174529.3.peg.476	WSI_02245		Integration host factor beta subunit	1	0.99	bi (<->)	JFGQ01000004	497	100	fig|34021.4.peg.497	CD16_02490		Integration host factor beta subunit	1	0.99	bi (<->)	AP014595	480	100	fig|931202.3.peg.480			Integration host factor beta subunit
CP040636	131	164	fig|34021.101.peg.131	FGD64_00580			PGF_10049472	Lipoprotein signal peptidase (EC 3.4.23.36)	121243	121737	+	bi (<->)	NC_012985	490	164	fig|537021.9.peg.490	CLIBASIA_03180	lspA	Lipoprotein signal peptidase (EC 3.4.23.36)	1	0.994	bi (<->)	CP004005	475	108	fig|1174529.3.peg.475	WSI_02240		Lipoprotein signal peptidase (EC 3.4.23.36)	1	0.991	bi (<->)	JFGQ01000004	496	108	fig|34021.4.peg.496	CD16_02485		Lipoprotein signal peptidase (EC 3.4.23.36)	1	0.991	bi (<->)	AP014595	479	164	fig|931202.3.peg.479			Lipoprotein signal peptidase (EC 3.4.23.36)
CP040636	132	920	fig|34021.101.peg.132	FGD64_00585	mutS		PGF_05340948	DNA mismatch repair protein MutS	121824	124586	+	bi (<->)	NC_012985	489	920	fig|537021.9.peg.489	CLIBASIA_03185	mutS	DNA mismatch repair protein MutS	1	0.999	bi (<->)	CP004005	474	920	fig|1174529.3.peg.474	WSI_02235		DNA mismatch repair protein MutS	0.999	0.999	bi (<->)	JFGQ01000004	495	920	fig|34021.4.peg.495	CD16_02480		DNA mismatch repair protein MutS	0.999	0.999	bi (<->)	AP014595	478	920	fig|931202.3.peg.478			DNA mismatch repair protein MutS
CP040636	133	723	fig|34021.101.peg.133	FGD64_00590			PGF_10461681	Ribonuclease E (EC 3.1.26.12)	124810	126981	-	bi (<->)	NC_012985	488	730	fig|537021.9.peg.488	CLIBASIA_03190		Ribonuclease E (EC 3.1.26.12)	1	0.989	bi (<->)	CP004005	473	730	fig|1174529.3.peg.473	WSI_02230		Ribonuclease E (EC 3.1.26.12)	1	0.989	bi (<->)	JFGQ01000004	494	723	fig|34021.4.peg.494	CD16_02475		Ribonuclease E (EC 3.1.26.12)	1	0.999	bi (<->)	AP014595	477	730	fig|931202.3.peg.477			Ribonuclease E (EC 3.1.26.12)
CP040636	134	817	fig|34021.101.peg.134	FGD64_00595			PGF_05982667	Multimodular transpeptidase-transglycosylase (EC 2.4.1.129) (EC 3.4.-.-)	127746	130199	+	bi (<->)	NC_012985	487	817	fig|537021.9.peg.487	CLIBASIA_03195	mrcA	Multimodular transpeptidase-transglycosylase (EC 2.4.1.129) (EC 3.4.-.-)	1	0.999	bi (<->)	CP004005	472	817	fig|1174529.3.peg.472	WSI_02225		Multimodular transpeptidase-transglycosylase (EC 2.4.1.129) (EC 3.4.-.-)	1	0.999	bi (<->)	JFGQ01000004	493	817	fig|34021.4.peg.493	CD16_02470		Multimodular transpeptidase-transglycosylase (EC 2.4.1.129) (EC 3.4.-.-)	1	0.999	bi (<->)	AP014595	476	817	fig|931202.3.peg.476			Multimodular transpeptidase-transglycosylase (EC 2.4.1.129) (EC 3.4.-.-)
CP040636	135	349	fig|34021.101.peg.135				PGF_00696203	Peptide chain release factor 2 @ programmed frameshift-containing	130311	131360	+	bi (<->)	NC_012985	486	312	fig|537021.9.peg.486	CLIBASIA_03200	prfB	Peptide chain release factor 2 @ programmed frameshift-containing	1	0.997	bi (<->)	CP004005	471	349	fig|1174529.3.peg.471	WSI_02220		Peptide chain release factor 2 @ programmed frameshift-containing	1	0.997	bi (<->)	JFGQ01000004	492	355	fig|34021.4.peg.492	CD16_02465		Peptide chain release factor 2 @ programmed frameshift-containing	0.997	0.98	bi (<->)	AP014595	475	349	fig|931202.3.peg.475			Peptide chain release factor 2 @ programmed frameshift-containing
CP040636	136	264	fig|34021.101.peg.136	FGD64_00605			PGF_08421732	NAD kinase (EC 2.7.1.23)	131372	132166	-	bi (<->)	NC_012985	485	264	fig|537021.9.peg.485	CLIBASIA_03205	ppnK	NAD kinase (EC 2.7.1.23)	1	0.996	bi (<->)	CP004005	470	264	fig|1174529.3.peg.470	WSI_02215		NAD kinase (EC 2.7.1.23)	1	0.996	bi (<->)	JFGQ01000004	491	264	fig|34021.4.peg.491	CD16_02460		NAD kinase (EC 2.7.1.23)	1	0.996	bi (<->)	AP014595	474	264	fig|931202.3.peg.474			NAD kinase (EC 2.7.1.23)
CP040636	137	322	fig|34021.101.peg.137	FGD64_00610			PGF_00422651	Decaprenyl diphosphate synthase (EC 2.5.1.91)	132413	133381	-	bi (<->)	NC_012985	484	322	fig|537021.9.peg.484	CLIBASIA_03210	ispB	Decaprenyl diphosphate synthase (EC 2.5.1.91)	1	0.997	bi (<->)	CP004005	469	322	fig|1174529.3.peg.469	WSI_02210		Decaprenyl diphosphate synthase (EC 2.5.1.91)	1	0.997	bi (<->)	JFGQ01000004	490	322	fig|34021.4.peg.490	CD16_02455		Decaprenyl diphosphate synthase (EC 2.5.1.91)	1	0.997	bi (<->)	AP014595	473	322	fig|931202.3.peg.473			Decaprenyl diphosphate synthase (EC 2.5.1.91)
CP040636	138	264	fig|34021.101.peg.138	FGD64_00615			PGF_07478306	COG4123: Predicted O-methyltransferase	133556	134350	+	bi (<->)	NC_012985	483	264	fig|537021.9.peg.483	CLIBASIA_03215		COG4123: Predicted O-methyltransferase	1	0.996	bi (<->)	CP004005	468	264	fig|1174529.3.peg.468	WSI_02205		COG4123: Predicted O-methyltransferase	1	0.996	bi (<->)	JFGQ01000004	489	264	fig|34021.4.peg.489	CD16_02450		COG4123: Predicted O-methyltransferase	1	0.996	bi (<->)	AP014595	472	264	fig|931202.3.peg.472			COG4123: Predicted O-methyltransferase
CP040636	139	307	fig|34021.101.peg.139	FGD64_00620			PGF_00009967	Glycyl-tRNA synthetase alpha chain (EC 6.1.1.14)	134678	135601	+	bi (<->)	NC_012985	482	307	fig|537021.9.peg.482	CLIBASIA_03220	glyQ	Glycyl-tRNA synthetase alpha chain (EC 6.1.1.14)	1	0.997	bi (<->)	CP004005	467	307	fig|1174529.3.peg.467	WSI_02200	glyQ	Glycyl-tRNA synthetase alpha chain (EC 6.1.1.14)	1	0.997	bi (<->)	JFGQ01000004	488	307	fig|34021.4.peg.488	CD16_02445		Glycyl-tRNA synthetase alpha chain (EC 6.1.1.14)	1	0.997	bi (<->)	AP014595	471	307	fig|931202.3.peg.471			Glycyl-tRNA synthetase alpha chain (EC 6.1.1.14)
CP040636	140	216	fig|34021.101.peg.140	FGD64_00625			PGF_05182506	Hypothetical metal-binding enzyme, YcbL homolog	135735	136385	+	bi (<->)	NC_012985	481	216	fig|537021.9.peg.481	CLIBASIA_03225		Hypothetical metal-binding enzyme, YcbL homolog	1	0.995	bi (<->)	CP004005	466	216	fig|1174529.3.peg.466	WSI_02195		Hypothetical metal-binding enzyme, YcbL homolog	1	0.995	bi (<->)	JFGQ01000004	487	216	fig|34021.4.peg.487	CD16_02440		Hypothetical metal-binding enzyme, YcbL homolog	1	0.995	bi (<->)	AP014595	470	216	fig|931202.3.peg.470			Hypothetical metal-binding enzyme, YcbL homolog
CP040636	142	331	fig|34021.101.peg.142	FGD64_00640			PGF_09112178	Threonylcarbamoyl-AMP synthase (EC 2.7.7.87) / SUA5 domain with internal deletion	138212	139207	+	bi (<->)	NC_012985	479	331	fig|537021.9.peg.479	CLIBASIA_03235		Threonylcarbamoyl-AMP synthase (EC 2.7.7.87) / SUA5 domain with internal deletion	1	0.997	bi (<->)	CP004005	464	331	fig|1174529.3.peg.464	WSI_02185		Threonylcarbamoyl-AMP synthase (EC 2.7.7.87) / SUA5 domain with internal deletion	0.997	0.997	bi (<->)	JFGQ01000004	485	331	fig|34021.4.peg.485	CD16_02425		Threonylcarbamoyl-AMP synthase (EC 2.7.7.87) / SUA5 domain with internal deletion	1	0.997	bi (<->)	AP014595	469	331	fig|931202.3.peg.469			Threonylcarbamoyl-AMP synthase (EC 2.7.7.87) / SUA5 domain with internal deletion
CP040636	143	473	fig|34021.101.peg.143	FGD64_00645			PGF_00420762	D-2-hydroxyglutarate dehydrogenase (EC 1.1.99.2)	139204	140625	+	bi (<->)	NC_012985	478	473	fig|537021.9.peg.478	CLIBASIA_03240		D-2-hydroxyglutarate dehydrogenase (EC 1.1.99.2)	1	0.998	bi (<->)	CP004005	463	473	fig|1174529.3.peg.463	WSI_02180		D-2-hydroxyglutarate dehydrogenase (EC 1.1.99.2)	1	0.998	bi (<->)	JFGQ01000004	484	473	fig|34021.4.peg.484	CD16_02420		D-2-hydroxyglutarate dehydrogenase (EC 1.1.99.2)	1	0.998	bi (<->)	AP014595	468	473	fig|931202.3.peg.468			D-2-hydroxyglutarate dehydrogenase (EC 1.1.99.2)
CP040636	146	201	fig|34021.101.peg.146	FGD64_00655	recR		PGF_02463284	Recombination protein RecR	142604	143209	-	bi (<->)	NC_012985	475	201	fig|537021.9.peg.475	CLIBASIA_03255	recR	Recombination protein RecR	1	0.995	bi (<->)	CP004005	461	201	fig|1174529.3.peg.461	WSI_02170		Recombination protein RecR	1	0.995	bi (<->)	JFGQ01000004	481	201	fig|34021.4.peg.481	CD16_02410		Recombination protein RecR	1	0.995	bi (<->)	AP014595	466	201	fig|931202.3.peg.466			Recombination protein RecR
CP040636	147	107	fig|34021.101.peg.147	FGD64_00660			PGF_02141223	Nucleoid-associated protein YaaK	143380	143703	-	bi (<->)	NC_012985	474	107	fig|537021.9.peg.474	CLIBASIA_03260		Nucleoid-associated protein YaaK	1	0.991	bi (<->)	CP004005	460	107	fig|1174529.3.peg.460	WSI_02165		Nucleoid-associated protein YaaK	1	0.991	bi (<->)	JFGQ01000004	480	107	fig|34021.4.peg.480	CD16_02405		Nucleoid-associated protein YaaK	1	0.991	bi (<->)	AP014595	465	103	fig|931202.3.peg.465			Nucleoid-associated protein YaaK
CP040636	148	150	fig|34021.101.peg.148	FGD64_00665			PGF_01171063	hypothetical protein	143751	144203	-	bi (<->)	NC_012985	473	165	fig|537021.9.peg.473			hypothetical protein	0.993	0.903	bi (<->)	CP004005	459	150	fig|1174529.3.peg.459	WSI_02160		hypothetical protein	1	0.993	bi (<->)	JFGQ01000004	479	150	fig|34021.4.peg.479	CD16_02400		hypothetical protein	1	0.993	bi (<->)	AP014595	464	150	fig|931202.3.peg.464			hypothetical protein
CP040636	149	394	fig|34021.101.peg.149	FGD64_00670			PGF_10365126	DNA polymerase III subunits gamma and tau (EC 2.7.7.7)	144200	145384	-	bi (<->)	NC_012985	472	369	fig|537021.9.peg.472			DNA polymerase III subunits gamma and tau (EC 2.7.7.7)	0.997	0.997	bi (<->)	CP004005	458	363	fig|1174529.3.peg.458	WSI_02155		DNA polymerase III subunits gamma and tau (EC 2.7.7.7)	0.997	0.997	bi (<->)	JFGQ01000004	478	366	fig|34021.4.peg.478	CD16_02395		DNA polymerase III subunits gamma and tau (EC 2.7.7.7)	1	0.997	bi (<->)	AP014595	463	372	fig|931202.3.peg.463			DNA polymerase III subunits gamma and tau (EC 2.7.7.7)
CP040636	150	194	fig|34021.101.peg.150	FGD64_00680			PGF_00748375	hypothetical protein	145968	146552	+	bi (<->)	NC_012985	471	194	fig|537021.9.peg.471	CLIBASIA_03275		hypothetical protein	1	0.995	bi (<->)	CP004005	457	194	fig|1174529.3.peg.457	WSI_02150		hypothetical protein	1	0.995	bi (<->)	JFGQ01000004	477	194	fig|34021.4.peg.477	CD16_02390		hypothetical protein	1	0.995	bi (<->)	AP014595	462	194	fig|931202.3.peg.462			hypothetical protein
CP040636	151	268	fig|34021.101.peg.151	FGD64_00685			PGF_00418128	3-deoxy-manno-octulosonate cytidylyltransferase (EC 2.7.7.38)	146719	147525	+	bi (<->)	NC_012985	470	268	fig|537021.9.peg.470	CLIBASIA_03280	kdsB	3-deoxy-manno-octulosonate cytidylyltransferase (EC 2.7.7.38)	1	0.996	bi (<->)	CP004005	456	268	fig|1174529.3.peg.456	WSI_02145		3-deoxy-manno-octulosonate cytidylyltransferase (EC 2.7.7.38)	1	0.996	bi (<->)	JFGQ01000004	476	268	fig|34021.4.peg.476	CD16_02385		3-deoxy-manno-octulosonate cytidylyltransferase (EC 2.7.7.38)	1	0.996	bi (<->)	AP014595	461	268	fig|931202.3.peg.461			3-deoxy-manno-octulosonate cytidylyltransferase (EC 2.7.7.38)
CP040636	152	375	fig|34021.101.peg.152	FGD64_00690	recF		PGF_10387199	DNA recombination and repair protein RecF	147529	148656	-	bi (<->)	NC_012985	469	375	fig|537021.9.peg.469	CLIBASIA_03285	recF	DNA recombination and repair protein RecF	1	0.997	bi (<->)	CP004005	455	375	fig|1174529.3.peg.455	WSI_02140		DNA recombination and repair protein RecF	1	0.997	bi (<->)	JFGQ01000004	475	375	fig|34021.4.peg.475	CD16_02380		DNA recombination and repair protein RecF	1	0.997	bi (<->)	AP014595	460	375	fig|931202.3.peg.460			DNA recombination and repair protein RecF
CP040636	153	383	fig|34021.101.peg.153	FGD64_00695			PGF_00017109	Lipid-A-disaccharide synthase (EC 2.4.1.182)	148756	149907	-	bi (<->)	NC_012985	468	383	fig|537021.9.peg.468	CLIBASIA_03290	lpxB	Lipid-A-disaccharide synthase (EC 2.4.1.182)	1	0.997	bi (<->)	CP004005	454	383	fig|1174529.3.peg.454	WSI_02135	lpxB	Lipid-A-disaccharide synthase (EC 2.4.1.182)	1	0.997	bi (<->)	JFGQ01000004	474	383	fig|34021.4.peg.474	CD16_02375		Lipid-A-disaccharide synthase (EC 2.4.1.182)	1	0.997	bi (<->)	AP014595	459	383	fig|931202.3.peg.459			Lipid-A-disaccharide synthase (EC 2.4.1.182)
CP040636	154	281	fig|34021.101.peg.154	FGD64_00700			PGF_00063938	UDP-2,3-diacylglucosamine pyrophosphatase	149904	150749	-	bi (<->)	NC_012985	467	281	fig|537021.9.peg.467	CLIBASIA_03295		UDP-2,3-diacylglucosamine pyrophosphatase	1	0.996	bi (<->)	CP004005	453	281	fig|1174529.3.peg.453	WSI_02130		UDP-2,3-diacylglucosamine pyrophosphatase	1	0.996	bi (<->)	JFGQ01000004	473	281	fig|34021.4.peg.473	CD16_02370		UDP-2,3-diacylglucosamine pyrophosphatase	1	0.996	bi (<->)	AP014595	458	281	fig|931202.3.peg.458			UDP-2,3-diacylglucosamine pyrophosphatase
CP040636	155	271	fig|34021.101.peg.155	FGD64_00705	lpxA		PGF_00033729	Acyl-[acyl-carrier-protein]--UDP-N-acetylglucosamine O-acyltransferase (EC 2.3.1.129)	150758	151573	-	bi (<->)	NC_012985	466	268	fig|537021.9.peg.466	CLIBASIA_03300	lpxA	Acyl-[acyl-carrier-protein]--UDP-N-acetylglucosamine O-acyltransferase (EC 2.3.1.129)	1	0.996	bi (<->)	CP004005	452	271	fig|1174529.3.peg.452	WSI_02125		Acyl-[acyl-carrier-protein]--UDP-N-acetylglucosamine O-acyltransferase (EC 2.3.1.129)	1	0.996	bi (<->)	JFGQ01000004	472	268	fig|34021.4.peg.472	CD16_02365		Acyl-[acyl-carrier-protein]--UDP-N-acetylglucosamine O-acyltransferase (EC 2.3.1.129)	1	0.996	bi (<->)	AP014595	457	268	fig|931202.3.peg.457			Acyl-[acyl-carrier-protein]--UDP-N-acetylglucosamine O-acyltransferase (EC 2.3.1.129)
CP040636	156	161	fig|34021.101.peg.156	FGD64_00710	fabZ		PGF_07504595	3-hydroxyacyl-[acyl-carrier-protein] dehydratase, FabZ form (EC 4.2.1.59)	151557	152042	-	bi (<->)	NC_012985	465	161	fig|537021.9.peg.465	CLIBASIA_03305	fabZ	3-hydroxyacyl-[acyl-carrier-protein] dehydratase, FabZ form (EC 4.2.1.59)	1	0.994	bi (<->)	CP004005	451	161	fig|1174529.3.peg.451	WSI_02120		3-hydroxyacyl-[acyl-carrier-protein] dehydratase, FabZ form (EC 4.2.1.59)	1	0.994	bi (<->)	JFGQ01000004	471	161	fig|34021.4.peg.471	CD16_02360		3-hydroxyacyl-[acyl-carrier-protein] dehydratase, FabZ form (EC 4.2.1.59)	1	0.994	bi (<->)	AP014595	456	161	fig|931202.3.peg.456			3-hydroxyacyl-[acyl-carrier-protein] dehydratase, FabZ form (EC 4.2.1.59)
CP040636	157	347	fig|34021.101.peg.157	FGD64_00715	lpxD		PGF_00063948	UDP-3-O-[3-hydroxymyristoyl] glucosamine N-acyltransferase (EC 2.3.1.191)	152044	153087	-	bi (<->)	NC_012985	464	347	fig|537021.9.peg.464	CLIBASIA_03310	lpxD	UDP-3-O-[3-hydroxymyristoyl] glucosamine N-acyltransferase (EC 2.3.1.191)	1	0.997	bi (<->)	CP004005	450	347	fig|1174529.3.peg.450	WSI_02115	lpxD	UDP-3-O-[3-hydroxymyristoyl] glucosamine N-acyltransferase (EC 2.3.1.191)	0.997	0.997	bi (<->)	JFGQ01000004	470	347	fig|34021.4.peg.470	CD16_02355		UDP-3-O-[3-hydroxymyristoyl] glucosamine N-acyltransferase (EC 2.3.1.191)	1	0.997	bi (<->)	AP014595	455	347	fig|931202.3.peg.455			UDP-3-O-[3-hydroxymyristoyl] glucosamine N-acyltransferase (EC 2.3.1.191)
CP040636	158	781	fig|34021.101.peg.158	FGD64_00720	bamA		PGF_07253156	Outer membrane protein assembly factor YaeT	153117	155462	-	bi (<->)	NC_012985	463	757	fig|537021.9.peg.463	CLIBASIA_03315	omp	Outer membrane protein assembly factor YaeT	1	0.999	bi (<->)	CP004005	449	757	fig|1174529.3.peg.449	WSI_02110		Outer membrane protein assembly factor YaeT	1	0.999	bi (<->)	JFGQ01000004	469	781	fig|34021.4.peg.469	CD16_02350		Outer membrane protein assembly factor YaeT	1	0.999	bi (<->)	AP014595	454	757	fig|931202.3.peg.454			Outer membrane protein assembly factor YaeT
CP040636	159	349	fig|34021.101.peg.159	FGD64_00725	rseP		PGF_03752718	Intramembrane protease RasP/YluC, implicated in cell division based on FtsL cleavage	155529	156578	-	bi (<->)	NC_012985	462	349	fig|537021.9.peg.462	CLIBASIA_03320		Intramembrane protease RasP/YluC, implicated in cell division based on FtsL cleavage	1	0.997	bi (<->)	CP004005	448	323	fig|1174529.3.peg.448	WSI_02105		Intramembrane protease RasP/YluC, implicated in cell division based on FtsL cleavage	0.997	0.997	bi (<->)	JFGQ01000004	468	323	fig|34021.4.peg.468	CD16_02345		Intramembrane protease RasP/YluC, implicated in cell division based on FtsL cleavage	1	0.997	bi (<->)	AP014595	453	323	fig|931202.3.peg.453			Intramembrane protease RasP/YluC, implicated in cell division based on FtsL cleavage
CP040636	160	269	fig|34021.101.peg.160	FGD64_00730			PGF_02450432	Phosphatidate cytidylyltransferase (EC 2.7.7.41)	156648	157457	-	bi (<->)	NC_012985	461	269	fig|537021.9.peg.461	CLIBASIA_03325	cdsA	Phosphatidate cytidylyltransferase (EC 2.7.7.41)	1	0.996	bi (<->)	CP004005	447	269	fig|1174529.3.peg.447	WSI_02100		Phosphatidate cytidylyltransferase (EC 2.7.7.41)	1	0.996	bi (<->)	JFGQ01000004	467	269	fig|34021.4.peg.467	CD16_02340		Phosphatidate cytidylyltransferase (EC 2.7.7.41)	1	0.996	bi (<->)	AP014595	452	233	fig|931202.3.peg.452			Phosphatidate cytidylyltransferase (EC 2.7.7.41)
CP040636	161	238	fig|34021.101.peg.161	FGD64_00735	uppS		PGF_02280759	Undecaprenyl diphosphate synthase (EC 2.5.1.31)	157469	158185	-	bi (<->)	NC_012985	460	238	fig|537021.9.peg.460	CLIBASIA_03330	uppS	Undecaprenyl diphosphate synthase (EC 2.5.1.31)	1	0.996	bi (<->)	CP004005	446	238	fig|1174529.3.peg.446	WSI_02095		Undecaprenyl diphosphate synthase (EC 2.5.1.31)	1	0.996	bi (<->)	JFGQ01000004	466	243	fig|34021.4.peg.466	CD16_02335		Undecaprenyl diphosphate synthase (EC 2.5.1.31)	1	0.975	bi (<->)	AP014595	451	238	fig|931202.3.peg.451			Undecaprenyl diphosphate synthase (EC 2.5.1.31)
CP040636	162	186	fig|34021.101.peg.162	FGD64_00740			PGF_00048926	Ribosome recycling factor	158224	158784	-	bi (<->)	NC_012985	459	186	fig|537021.9.peg.459	CLIBASIA_03335	frr	Ribosome recycling factor	1	0.995	bi (<->)	CP004005	445	186	fig|1174529.3.peg.445	WSI_02090		Ribosome recycling factor	1	0.995	bi (<->)	JFGQ01000004	465	186	fig|34021.4.peg.465	CD16_02330		Ribosome recycling factor	1	0.995	bi (<->)	AP014595	450	186	fig|931202.3.peg.450			Ribosome recycling factor
CP040636	163	242	fig|34021.101.peg.163	FGD64_00745			PGF_02923127	Uridylate kinase (EC 2.7.4.22)	158824	159552	-	bi (<->)	NC_012985	458	242	fig|537021.9.peg.458	CLIBASIA_03340	pyrH	Uridylate kinase (EC 2.7.4.22)	1	0.996	bi (<->)	CP004005	444	242	fig|1174529.3.peg.444	WSI_02085		Uridylate kinase (EC 2.7.4.22)	1	0.996	bi (<->)	JFGQ01000004	464	242	fig|34021.4.peg.464	CD16_02325	pyrH	Uridylate kinase (EC 2.7.4.22)	1	0.996	bi (<->)	AP014595	449	242	fig|931202.3.peg.449			Uridylate kinase (EC 2.7.4.22)
CP040636	164	296	fig|34021.101.peg.164	FGD64_00750	tsf		PGF_06936561	Translation elongation factor Ts	159612	160502	-	bi (<->)	NC_012985	457	296	fig|537021.9.peg.457	CLIBASIA_03345	tsf	Translation elongation factor Ts	1	0.997	bi (<->)	CP004005	443	296	fig|1174529.3.peg.443	WSI_02080		Translation elongation factor Ts	1	0.997	bi (<->)	JFGQ01000004	463	296	fig|34021.4.peg.463	CD16_02320		Translation elongation factor Ts	1	0.997	bi (<->)	AP014595	448	296	fig|931202.3.peg.448			Translation elongation factor Ts
CP040636	165	278	fig|34021.101.peg.165	FGD64_00755	rpsB		PGF_04505269	SSU ribosomal protein S2p (SAe)	160533	161369	-	bi (<->)	NC_012985	456	278	fig|537021.9.peg.456	CLIBASIA_03350	rpsB	SSU ribosomal protein S2p (SAe)	1	0.996	bi (<->)	CP004005	442	278	fig|1174529.3.peg.442	WSI_02075		SSU ribosomal protein S2p (SAe)	1	0.996	bi (<->)	JFGQ01000004	462	278	fig|34021.4.peg.462	CD16_02315		SSU ribosomal protein S2p (SAe)	1	0.996	bi (<->)	AP014595	447	278	fig|931202.3.peg.447			SSU ribosomal protein S2p (SAe)
CP040636	166	37	fig|34021.101.peg.166				PGF_01172311	hypothetical protein	161564	161677	-	bi (<->)	NC_012985	455	37	fig|537021.9.peg.455			hypothetical protein	1	0.973	bi (<->)	CP004005	441	37	fig|1174529.3.peg.441			hypothetical protein	1	0.973	bi (<->)	JFGQ01000004	461	37	fig|34021.4.peg.461			hypothetical protein	1	0.973	bi (<->)	AP014595	446	37	fig|931202.3.peg.446			hypothetical protein
CP040636	167	155	fig|34021.101.peg.167	FGD64_00760			PGF_03803849	Histidine triad (HIT) protein	161821	162288	+	bi (<->)	NC_012985	454	155	fig|537021.9.peg.454	CLIBASIA_03355		Histidine triad (HIT) protein	1	0.994	bi (<->)	CP004005	440	155	fig|1174529.3.peg.440	WSI_02065		Histidine triad (HIT) protein	1	0.994	bi (<->)	JFGQ01000004	460	155	fig|34021.4.peg.460	CD16_02310		Histidine triad (HIT) protein	1	0.994	bi (<->)	AP014595	445	155	fig|931202.3.peg.445			Histidine triad (HIT) protein
CP040636	168	285	fig|34021.101.peg.168	FGD64_00765	dapD		PGF_00020172	2,3,4,5-tetrahydropyridine-2,6-dicarboxylate N-succinyltransferase (EC 2.3.1.117)	162379	163236	+	bi (<->)	NC_012985	453	285	fig|537021.9.peg.453	CLIBASIA_03360	dapD	2,3,4,5-tetrahydropyridine-2,6-dicarboxylate N-succinyltransferase (EC 2.3.1.117)	1	0.996	bi (<->)	CP004005	439	285	fig|1174529.3.peg.439	WSI_02060		2,3,4,5-tetrahydropyridine-2,6-dicarboxylate N-succinyltransferase (EC 2.3.1.117)	1	0.996	bi (<->)	JFGQ01000004	459	285	fig|34021.4.peg.459	CD16_02305		2,3,4,5-tetrahydropyridine-2,6-dicarboxylate N-succinyltransferase (EC 2.3.1.117)	1	0.996	bi (<->)	AP014595	444	285	fig|931202.3.peg.444			2,3,4,5-tetrahydropyridine-2,6-dicarboxylate N-succinyltransferase (EC 2.3.1.117)
CP040636	169	389	fig|34021.101.peg.169	FGD64_00770	dapE		PGF_00024234	N-succinyl-L,L-diaminopimelate desuccinylase (EC 3.5.1.18)	163257	164426	+	bi (<->)	NC_012985	451	389	fig|537021.9.peg.451	CLIBASIA_03365	dapE	N-succinyl-L,L-diaminopimelate desuccinylase (EC 3.5.1.18)	1	0.997	bi (<->)	CP004005	438	389	fig|1174529.3.peg.438	WSI_02050		N-succinyl-L,L-diaminopimelate desuccinylase (EC 3.5.1.18)	1	0.997	bi (<->)	JFGQ01000004	458	389	fig|34021.4.peg.458	CD16_02300		N-succinyl-L,L-diaminopimelate desuccinylase (EC 3.5.1.18)	1	0.997	bi (<->)	AP014595	443	389	fig|931202.3.peg.443			N-succinyl-L,L-diaminopimelate desuccinylase (EC 3.5.1.18)
CP040636	170	149	fig|34021.101.peg.170	FGD64_00775			PGF_00055725	TRANSCRIPTION REGULATOR PROTEIN	164521	164970	-	bi (<->)	NC_012985	450	149	fig|537021.9.peg.450	CLIBASIA_03370		TRANSCRIPTION REGULATOR PROTEIN	1	0.993	bi (<->)	CP004005	437	149	fig|1174529.3.peg.437	WSI_02045		TRANSCRIPTION REGULATOR PROTEIN	1	0.993	bi (<->)	JFGQ01000004	457	149	fig|34021.4.peg.457	CD16_02295		TRANSCRIPTION REGULATOR PROTEIN	1	0.993	bi (<->)	AP014595	442	149	fig|931202.3.peg.442			TRANSCRIPTION REGULATOR PROTEIN
CP040636	171	699	fig|34021.101.peg.171	FGD64_00780	pnp		PGF_03104485	Polyribonucleotide nucleotidyltransferase (EC 2.7.7.8)	165566	167665	-	bi (<->)	NC_012985	449	699	fig|537021.9.peg.449	CLIBASIA_03375	pnp	Polyribonucleotide nucleotidyltransferase (EC 2.7.7.8)	1	0.999	bi (<->)	CP004005	436	699	fig|1174529.3.peg.436	WSI_02040		Polyribonucleotide nucleotidyltransferase (EC 2.7.7.8)	1	0.999	bi (<->)	JFGQ01000004	456	699	fig|34021.4.peg.456	CD16_02290		Polyribonucleotide nucleotidyltransferase (EC 2.7.7.8)	1	0.999	bi (<->)	AP014595	441	699	fig|931202.3.peg.441			Polyribonucleotide nucleotidyltransferase (EC 2.7.7.8)
CP040636	172	89	fig|34021.101.peg.172	FGD64_00785	rpsO		PGF_00049847	SSU ribosomal protein S15p (S13e)	167861	168130	-	bi (<->)	NC_012985	448	89	fig|537021.9.peg.448	CLIBASIA_03380	rpsO	SSU ribosomal protein S15p (S13e)	1	0.989	bi (<->)	CP004005	435	89	fig|1174529.3.peg.435	WSI_02035		SSU ribosomal protein S15p (S13e)	1	0.989	bi (<->)	JFGQ01000004	455	89	fig|34021.4.peg.455	CD16_02285		SSU ribosomal protein S15p (S13e)	1	0.989	bi (<->)	AP014595	440	89	fig|931202.3.peg.440			SSU ribosomal protein S15p (S13e)
CP040636	173	128	fig|34021.101.peg.173	FGD64_00790			PGF_09452281	Ribosome-binding factor A	168273	168659	-	bi (<->)	NC_012985	447	128	fig|537021.9.peg.447	CLIBASIA_03385	rbfA	Ribosome-binding factor A	1	0.992	bi (<->)	CP004005	434	128	fig|1174529.3.peg.434	WSI_02030		Ribosome-binding factor A	1	0.992	bi (<->)	JFGQ01000004	454	128	fig|34021.4.peg.454	CD16_02280		Ribosome-binding factor A	1	0.992	bi (<->)	AP014595	439	128	fig|931202.3.peg.439			Ribosome-binding factor A
CP040636	174	884	fig|34021.101.peg.174	FGD64_00795	infB		PGF_10525419	Translation initiation factor 2	168710	171364	-	bi (<->)	NC_012985	446	884	fig|537021.9.peg.446	CLIBASIA_03390	infB	Translation initiation factor 2	1	0.999	bi (<->)	CP004005	433	884	fig|1174529.3.peg.433	WSI_02025		Translation initiation factor 2	1	0.999	bi (<->)	JFGQ01000004	453	884	fig|34021.4.peg.453	CD16_02275		Translation initiation factor 2	1	0.999	bi (<->)	AP014595	438	884	fig|931202.3.peg.438			Translation initiation factor 2
CP040636	175	527	fig|34021.101.peg.175	FGD64_00800	nusA		PGF_07063065	Transcription termination protein NusA	171644	173227	-	bi (<->)	NC_012985	445	527	fig|537021.9.peg.445	CLIBASIA_03395	nusA	Transcription termination protein NusA	1	0.998	bi (<->)	CP004005	432	527	fig|1174529.3.peg.432	WSI_02020		Transcription termination protein NusA	1	0.998	bi (<->)	JFGQ01000004	452	527	fig|34021.4.peg.452	CD16_02270		Transcription termination protein NusA	1	0.998	bi (<->)	AP014595	437	527	fig|931202.3.peg.437			Transcription termination protein NusA
CP040636	176	192	fig|34021.101.peg.176	FGD64_00805	rimP		PGF_01682834	Bacterial ribosome SSU maturation protein RimP	173246	173824	-	bi (<->)	NC_012985	444	192	fig|537021.9.peg.444	CLIBASIA_03400		Bacterial ribosome SSU maturation protein RimP	1	0.995	bi (<->)	CP004005	431	192	fig|1174529.3.peg.431	WSI_02015		Bacterial ribosome SSU maturation protein RimP	1	0.995	bi (<->)	JFGQ01000004	451	192	fig|34021.4.peg.451	CD16_02265		Bacterial ribosome SSU maturation protein RimP	1	0.995	bi (<->)	AP014595	436	192	fig|931202.3.peg.436			Bacterial ribosome SSU maturation protein RimP
CP040636	178	529	fig|34021.101.peg.178	FGD64_00815			PGF_00425024	Exodeoxyribonuclease VII large subunit (EC 3.1.11.6)	174848	176437	+	bi (<->)	NC_012985	443	529	fig|537021.9.peg.443	CLIBASIA_03410	xseA	Exodeoxyribonuclease VII large subunit (EC 3.1.11.6)	1	0.998	bi (<->)	CP004005	429	529	fig|1174529.3.peg.429	WSI_02005		Exodeoxyribonuclease VII large subunit (EC 3.1.11.6)	1	0.998	bi (<->)	JFGQ01000004	450	529	fig|34021.4.peg.450	CD16_02255		Exodeoxyribonuclease VII large subunit (EC 3.1.11.6)	1	0.998	bi (<->)	AP014595	435	529	fig|931202.3.peg.435			Exodeoxyribonuclease VII large subunit (EC 3.1.11.6)
CP040636	179	418	fig|34021.101.peg.179	FGD64_00820			PGF_00053966	Aminopeptidase S (Leu, Val, Phe, Tyr preference) (EC 3.4.11.24)	176434	177690	-	bi (<->)	NC_012985	442	418	fig|537021.9.peg.442	CLIBASIA_03415		Aminopeptidase S (Leu, Val, Phe, Tyr preference) (EC 3.4.11.24)	1	0.998	bi (<->)	CP004005	428	418	fig|1174529.3.peg.428	WSI_02000		Aminopeptidase S (Leu, Val, Phe, Tyr preference) (EC 3.4.11.24)	1	0.998	bi (<->)	JFGQ01000004	449	428	fig|34021.4.peg.449	CD16_02250		Aminopeptidase S (Leu, Val, Phe, Tyr preference) (EC 3.4.11.24)	1	0.974	bi (<->)	AP014595	434	428	fig|931202.3.peg.434			Aminopeptidase S (Leu, Val, Phe, Tyr preference) (EC 3.4.11.24)
CP040636	180	518	fig|34021.101.peg.180	FGD64_00825	murJ		PGF_07235150	Peptidoglycan lipid II flippase MurJ	177978	179534	+	bi (<->)	NC_012985	441	518	fig|537021.9.peg.441	CLIBASIA_03420	mviN	Peptidoglycan lipid II flippase MurJ	1	0.998	bi (<->)	CP004005	427	518	fig|1174529.3.peg.427	WSI_01995		Peptidoglycan lipid II flippase MurJ	1	0.998	bi (<->)	JFGQ01000004	448	518	fig|34021.4.peg.448	CD16_02245		Peptidoglycan lipid II flippase MurJ	1	0.998	bi (<->)	AP014595	433	518	fig|931202.3.peg.433			Peptidoglycan lipid II flippase MurJ
CP040636	181	355	fig|34021.101.peg.181	FGD64_00830	trpS		PGF_00062045	Tryptophanyl-tRNA synthetase (EC 6.1.1.2)	179610	180677	+	bi (<->)	NC_012985	440	330	fig|537021.9.peg.440	CLIBASIA_03425	trpS	Tryptophanyl-tRNA synthetase (EC 6.1.1.2)	1	0.997	bi (<->)	CP004005	426	355	fig|1174529.3.peg.426	WSI_01990		Tryptophanyl-tRNA synthetase (EC 6.1.1.2)	1	0.997	bi (<->)	JFGQ01000004	447	330	fig|34021.4.peg.447	CD16_02240		Tryptophanyl-tRNA synthetase (EC 6.1.1.2)	1	0.997	bi (<->)	AP014595	432	355	fig|931202.3.peg.432			Tryptophanyl-tRNA synthetase (EC 6.1.1.2)
CP040636	182	316	fig|34021.101.peg.182	FGD64_00835			PGF_02904832	Homoserine kinase (EC 2.7.1.39)	180903	181853	+	bi (<->)	NC_012985	439	316	fig|537021.9.peg.439	CLIBASIA_03430		Homoserine kinase (EC 2.7.1.39)	1	0.997	bi (<->)	CP004005	425	316	fig|1174529.3.peg.425	WSI_01985		Homoserine kinase (EC 2.7.1.39)	1	0.997	bi (<->)	JFGQ01000004	446	316	fig|34021.4.peg.446	CD16_02235		Homoserine kinase (EC 2.7.1.39)	1	0.997	bi (<->)	AP014595	431	316	fig|931202.3.peg.431			Homoserine kinase (EC 2.7.1.39)
CP040636	183	147	fig|34021.101.peg.183	FGD64_00840	rnhA		PGF_09258168	Ribonuclease HI (EC 3.1.26.4)	181858	182301	+	bi (<->)	NC_012985	438	147	fig|537021.9.peg.438	CLIBASIA_03435	rnhA	Ribonuclease HI (EC 3.1.26.4)	1	0.993	bi (<->)	CP004005	424	147	fig|1174529.3.peg.424	WSI_01980		Ribonuclease HI (EC 3.1.26.4)	1	0.993	bi (<->)	JFGQ01000004	445	147	fig|34021.4.peg.445	CD16_02230		Ribonuclease HI (EC 3.1.26.4)	1	0.993	bi (<->)	AP014595	430	147	fig|931202.3.peg.430			Ribonuclease HI (EC 3.1.26.4)
CP040636	184	231	fig|34021.101.peg.184	FGD64_00845			PGF_00364969	hypothetical protein	182449	183144	+	bi (<->)	NC_012985	437	231	fig|537021.9.peg.437	CLIBASIA_03440		hypothetical protein	1	0.996	bi (<->)	CP004005	423	231	fig|1174529.3.peg.423	WSI_01975		hypothetical protein	1	0.996	bi (<->)	JFGQ01000004	444	231	fig|34021.4.peg.444	CD16_02225		hypothetical protein	1	0.996	bi (<->)	AP014595	429	231	fig|931202.3.peg.429			hypothetical protein
CP040636	185	204	fig|34021.101.peg.185	FGD64_00850			PGF_01172218	Outer membrane lipoprotein carrier protein LolA	183391	184005	-	bi (<->)	NC_012985	436	204	fig|537021.9.peg.436	CLIBASIA_03445		Outer membrane lipoprotein carrier protein LolA	1	0.995	bi (<->)	CP004005	422	204	fig|1174529.3.peg.422	WSI_01970		Outer membrane lipoprotein carrier protein LolA	1	0.995	bi (<->)	JFGQ01000004	443	204	fig|34021.4.peg.443	CD16_02220		Outer membrane lipoprotein carrier protein LolA	1	0.995	bi (<->)	AP014595	428	204	fig|931202.3.peg.428			Outer membrane lipoprotein carrier protein LolA
CP040636	187	806	fig|34021.101.peg.187	FGD64_00855			PGF_08155727	DNA translocase FtsK	184960	187380	-	bi (<->)	NC_012985	435	806	fig|537021.9.peg.435	CLIBASIA_03450	ftsK	DNA translocase FtsK	1	0.999	bi (<->)	CP004005	421	806	fig|1174529.3.peg.421	WSI_01965		DNA translocase FtsK	1	0.999	bi (<->)	JFGQ01000004	442	806	fig|34021.4.peg.442	CD16_02215		DNA translocase FtsK	1	0.999	bi (<->)	AP014595	427	806	fig|931202.3.peg.427			DNA translocase FtsK
CP040636	188	192	fig|34021.101.peg.188	FGD64_00860			PGF_01915771	hypothetical protein	187673	188251	+	bi (<->)	NC_012985	434	192	fig|537021.9.peg.434	CLIBASIA_03455		hypothetical protein	1	0.995	bi (<->)	CP004005	420	192	fig|1174529.3.peg.420	WSI_01960		hypothetical protein	1	0.995	bi (<->)	JFGQ01000004	441	192	fig|34021.4.peg.441	CD16_02210		hypothetical protein	1	0.995	bi (<->)	AP014595	426	192	fig|931202.3.peg.426			hypothetical protein
CP040636	189	222	fig|34021.101.peg.189	FGD64_00865			PGF_04498026	Pyridoxal phosphate-containing protein YggS	188324	188992	-	bi (<->)	NC_012985	433	195	fig|537021.9.peg.433	CLIBASIA_03460		Pyridoxal phosphate-containing protein YggS	0.995	0.995	bi (<->)	CP004005	419	195	fig|1174529.3.peg.419	WSI_01955		Pyridoxal phosphate-containing protein YggS	0.995	0.995	bi (<->)	JFGQ01000004	440	222	fig|34021.4.peg.440	CD16_02205		Pyridoxal phosphate-containing protein YggS	1	0.995	bi (<->)	AP014595	425	195	fig|931202.3.peg.425			Pyridoxal phosphate-containing protein YggS
CP040636	190	869	fig|34021.101.peg.190	FGD64_00870			PGF_06812369	Leucyl-tRNA synthetase (EC 6.1.1.4)	189108	191717	+	bi (<->)	NC_012985	432	869	fig|537021.9.peg.432	CLIBASIA_03465	leuS	Leucyl-tRNA synthetase (EC 6.1.1.4)	1	0.999	bi (<->)	CP004005	418	869	fig|1174529.3.peg.418	WSI_01950		Leucyl-tRNA synthetase (EC 6.1.1.4)	1	0.999	bi (<->)	JFGQ01000004	439	715	fig|34021.4.peg.439			Leucyl-tRNA synthetase (EC 6.1.1.4)	0.999	0.992	bi (<->)	AP014595	424	869	fig|931202.3.peg.424			Leucyl-tRNA synthetase (EC 6.1.1.4)
CP040636	191	165	fig|34021.101.peg.191	FGD64_00875			PGF_01171062	Uncharacterized protein CC_3750	191707	192204	+	bi (<->)	NC_012985	431	165	fig|537021.9.peg.431	CLIBASIA_03470		Uncharacterized protein CC_3750	1	0.994	bi (<->)	CP004005	417	165	fig|1174529.3.peg.417	WSI_01945		Uncharacterized protein CC_3750	1	0.994	bi (<->)	JFGQ01000004	437	165	fig|34021.4.peg.437	CD16_02195		Uncharacterized protein CC_3750	1	0.994	bi (<->)	AP014595	423	165	fig|931202.3.peg.423			Uncharacterized protein CC_3750
CP040636	192	345	fig|34021.101.peg.192	FGD64_00880			PGF_09201380	DNA polymerase III delta subunit (EC 2.7.7.7)	192210	193247	+	bi (<->)	NC_012985	430	352	fig|537021.9.peg.430	CLIBASIA_03475	holA	DNA polymerase III delta subunit (EC 2.7.7.7)	1	0.974	bi (<->)	CP004005	416	345	fig|1174529.3.peg.416	WSI_01940		DNA polymerase III delta subunit (EC 2.7.7.7)	1	0.997	bi (<->)	JFGQ01000004	436	345	fig|34021.4.peg.436	CD16_02190		DNA polymerase III delta subunit (EC 2.7.7.7)	1	0.997	bi (<->)	AP014595	422	345	fig|931202.3.peg.422			DNA polymerase III delta subunit (EC 2.7.7.7)
CP040636	193	300	fig|34021.101.peg.193	FGD64_00885			PGF_03475877	Chromosome (plasmid) partitioning protein ParB	193275	194177	-	bi (<->)	NC_012985	429	300	fig|537021.9.peg.429	CLIBASIA_03480	parB	Chromosome (plasmid) partitioning protein ParB	1	0.997	bi (<->)	CP004005	415	300	fig|1174529.3.peg.415	WSI_01935		Chromosome (plasmid) partitioning protein ParB	1	0.997	bi (<->)	JFGQ01000004	435	300	fig|34021.4.peg.435	CD16_02185		Chromosome (plasmid) partitioning protein ParB	1	0.997	bi (<->)	AP014595	421	300	fig|931202.3.peg.421			Chromosome (plasmid) partitioning protein ParB
CP040636	194	265	fig|34021.101.peg.194	FGD64_00890			PGF_04370656	Chromosome (plasmid) partitioning protein ParA	194192	194989	-	bi (<->)	NC_012985	428	265	fig|537021.9.peg.428	CLIBASIA_03485	parA	Chromosome (plasmid) partitioning protein ParA	1	0.996	bi (<->)	CP004005	414	265	fig|1174529.3.peg.414	WSI_01930		Chromosome (plasmid) partitioning protein ParA	1	0.996	bi (<->)	JFGQ01000004	434	265	fig|34021.4.peg.434	CD16_02180		Chromosome (plasmid) partitioning protein ParA	1	0.996	bi (<->)	AP014595	420	265	fig|931202.3.peg.420			Chromosome (plasmid) partitioning protein ParA
CP040636	195	220	fig|34021.101.peg.195	FGD64_00895	rsmG		PGF_00008838	16S rRNA (guanine(527)-N(7))-methyltransferase (EC 2.1.1.170)	195009	195671	-	bi (<->)	NC_012985	427	118	fig|537021.9.peg.427	CLIBASIA_03490	gidB	16S rRNA (guanine(527)-N(7))-methyltransferase (EC 2.1.1.170)	0.966	0.992	bi (<->)	CP004005	413	170	fig|1174529.3.peg.413	WSI_01925		16S rRNA (guanine(527)-N(7))-methyltransferase (EC 2.1.1.170)	0.994	0.994	bi (<->)	JFGQ01000004	433	170	fig|34021.4.peg.433	CD16_02175		16S rRNA (guanine(527)-N(7))-methyltransferase (EC 2.1.1.170)	0.994	0.994	bi (<->)	AP014595	419	220	fig|931202.3.peg.419			16S rRNA (guanine(527)-N(7))-methyltransferase (EC 2.1.1.170)
CP040636	196	621	fig|34021.101.peg.196	FGD64_00900	mnmG		PGF_00413300	tRNA-5-carboxymethylaminomethyl-2-thiouridine(34) synthesis protein MnmG	195684	197549	-	bi (<->)	NC_012985	426	626	fig|537021.9.peg.426	CLIBASIA_03495		tRNA-5-carboxymethylaminomethyl-2-thiouridine(34) synthesis protein MnmG	0.994	0.989	bi (<->)	CP004005	412	621	fig|1174529.3.peg.412	WSI_01920		tRNA-5-carboxymethylaminomethyl-2-thiouridine(34) synthesis protein MnmG	1	0.998	bi (<->)	JFGQ01000004	432	333	fig|34021.4.peg.432			tRNA-5-carboxymethylaminomethyl-2-thiouridine(34) synthesis protein MnmG	0.997	0.991	bi (<->)	AP014595	418	621	fig|931202.3.peg.418			tRNA-5-carboxymethylaminomethyl-2-thiouridine(34) synthesis protein MnmG
CP040636	197	440	fig|34021.101.peg.197	FGD64_00905	mnmE		PGF_00007057	tRNA-5-carboxymethylaminomethyl-2-thiouridine(34) synthesis protein MnmE	197573	198895	-	bi (<->)	NC_012985	425	440	fig|537021.9.peg.425	CLIBASIA_03500	trmE	tRNA-5-carboxymethylaminomethyl-2-thiouridine(34) synthesis protein MnmE	1	0.998	bi (<->)	CP004005	411	440	fig|1174529.3.peg.411	WSI_01915		tRNA-5-carboxymethylaminomethyl-2-thiouridine(34) synthesis protein MnmE	1	0.998	bi (<->)	JFGQ01000001	431	212	fig|34021.4.peg.431			tRNA-5-carboxymethylaminomethyl-2-thiouridine(34) synthesis protein MnmE	0.973	0.877	bi (<->)	AP014595	417	440	fig|931202.3.peg.417			tRNA-5-carboxymethylaminomethyl-2-thiouridine(34) synthesis protein MnmE
CP040636	198	423	fig|34021.101.peg.198	FGD64_00910			PGF_00057483	Transcription termination factor Rho	198916	200187	-	bi (<->)	NC_012985	424	423	fig|537021.9.peg.424	CLIBASIA_03505	rho	Transcription termination factor Rho	1	0.998	bi (<->)	CP004005	410	423	fig|1174529.3.peg.410	WSI_01910		Transcription termination factor Rho	1	0.998	bi (<->)	JFGQ01000001	430	423	fig|34021.4.peg.430	CD16_02080		Transcription termination factor Rho	1	0.998	bi (<->)	AP014595	416	423	fig|931202.3.peg.416			Transcription termination factor Rho
CP040636	199	178	fig|34021.101.peg.199	FGD64_00915	hemJ		PGF_00038879	Protoporphyrinogen IX oxidase, novel form, HemJ (EC 1.3.-.-)	200387	200923	-	bi (<->)	NC_012985	422	178	fig|537021.9.peg.422	CLIBASIA_03510		Protoporphyrinogen IX oxidase, novel form, HemJ (EC 1.3.-.-)	1	0.994	bi (<->)	CP004005	408	178	fig|1174529.3.peg.408	WSI_01905		Protoporphyrinogen IX oxidase, novel form, HemJ (EC 1.3.-.-)	1	0.994	bi (<->)	JFGQ01000001	429	178	fig|34021.4.peg.429	CD16_02075		Protoporphyrinogen IX oxidase, novel form, HemJ (EC 1.3.-.-)	1	0.994	bi (<->)	AP014595	414	178	fig|931202.3.peg.414			Protoporphyrinogen IX oxidase, novel form, HemJ (EC 1.3.-.-)
CP040636	200	346	fig|34021.101.peg.200	FGD64_00920			PGF_04139053	Uroporphyrinogen III decarboxylase (EC 4.1.1.37)	200923	201963	-	bi (<->)	NC_012985	421	346	fig|537021.9.peg.421	CLIBASIA_03515	hemE	Uroporphyrinogen III decarboxylase (EC 4.1.1.37)	1	0.997	bi (<->)	CP004005	407	346	fig|1174529.3.peg.407	WSI_01900		Uroporphyrinogen III decarboxylase (EC 4.1.1.37)	1	0.997	bi (<->)	JFGQ01000001	428	346	fig|34021.4.peg.428	CD16_02070		Uroporphyrinogen III decarboxylase (EC 4.1.1.37)	1	0.997	bi (<->)	AP014595	413	346	fig|931202.3.peg.413			Uroporphyrinogen III decarboxylase (EC 4.1.1.37)
CP040636	201	199	fig|34021.101.peg.201	FGD64_00925			PGF_01807700	Maf-like protein	202403	203002	+	bi (<->)	NC_012985	420	199	fig|537021.9.peg.420	CLIBASIA_03520		Maf-like protein	1	0.995	bi (<->)	CP004005	406	199	fig|1174529.3.peg.406	WSI_01895		Maf-like protein	1	0.995	bi (<->)	JFGQ01000001	427	199	fig|34021.4.peg.427	CD16_02065		Maf-like protein	1	0.995	bi (<->)	AP014595	412	199	fig|931202.3.peg.412			Maf-like protein
CP040636	202	803	fig|34021.101.peg.202	FGD64_00930	gyrB		PGF_06703483	DNA gyrase subunit B (EC 5.99.1.3)	203085	205496	-	bi (<->)	NC_012985	419	803	fig|537021.9.peg.419	CLIBASIA_03525	gyrB	DNA gyrase subunit B (EC 5.99.1.3)	1	0.999	bi (<->)	CP004005	405	803	fig|1174529.3.peg.405	WSI_01890		DNA gyrase subunit B (EC 5.99.1.3)	1	0.999	bi (<->)	JFGQ01000001	426	803	fig|34021.4.peg.426	CD16_02060		DNA gyrase subunit B (EC 5.99.1.3)	1	0.999	bi (<->)	AP014595	411	803	fig|931202.3.peg.411			DNA gyrase subunit B (EC 5.99.1.3)
CP040636	203	232	fig|34021.101.peg.203	FGD64_00935			PGF_01196008	Tim44-like domain protein	205558	206256	-	bi (<->)	NC_012985	418	227	fig|537021.9.peg.418	CLIBASIA_03530		Tim44-like domain protein	1	0.996	bi (<->)	CP004005	404	227	fig|1174529.3.peg.404	WSI_01885		Tim44-like domain protein	0.996	0.996	bi (<->)	JFGQ01000001	425	227	fig|34021.4.peg.425	CD16_02055		Tim44-like domain protein	1	0.996	bi (<->)	AP014595	410	227	fig|931202.3.peg.410			Tim44-like domain protein
CP040636	204	152	fig|34021.101.peg.204	FGD64_00945	secB		PGF_04315180	Protein-export protein SecB (maintains pre-export unfolded state)	206515	206973	+	bi (<->)	NC_012985	417	152	fig|537021.9.peg.417	CLIBASIA_03540	secB	Protein-export protein SecB (maintains pre-export unfolded state)	1	0.993	bi (<->)	CP004005	403	152	fig|1174529.3.peg.403	WSI_01875		Protein-export protein SecB (maintains pre-export unfolded state)	1	0.993	bi (<->)	JFGQ01000001	424	152	fig|34021.4.peg.424	CD16_02045		Protein-export protein SecB (maintains pre-export unfolded state)	1	0.993	bi (<->)	AP014595	409	152	fig|931202.3.peg.409			Protein-export protein SecB (maintains pre-export unfolded state)
CP040636	205	239	fig|34021.101.peg.205	FGD64_00950	dnaQ		PGF_10506571	DNA polymerase III epsilon subunit (EC 2.7.7.7)	206976	207695	-	bi (<->)	NC_012985	416	239	fig|537021.9.peg.416	CLIBASIA_03545	dnaQ	DNA polymerase III epsilon subunit (EC 2.7.7.7)	1	0.996	bi (<->)	CP004005	402	239	fig|1174529.3.peg.402	WSI_01870		DNA polymerase III epsilon subunit (EC 2.7.7.7)	1	0.996	bi (<->)	JFGQ01000001	423	239	fig|34021.4.peg.423	CD16_02040		DNA polymerase III epsilon subunit (EC 2.7.7.7)	1	0.996	bi (<->)	AP014595	408	239	fig|931202.3.peg.408			DNA polymerase III epsilon subunit (EC 2.7.7.7)
CP040636	206	199	fig|34021.101.peg.206	FGD64_00955			PGF_01135236	Dephospho-CoA kinase (EC 2.7.1.24)	207697	208296	-	bi (<->)	NC_012985	415	199	fig|537021.9.peg.415	CLIBASIA_03550	coaE	Dephospho-CoA kinase (EC 2.7.1.24)	1	0.995	bi (<->)	CP004005	401	199	fig|1174529.3.peg.401	WSI_01865		Dephospho-CoA kinase (EC 2.7.1.24)	1	0.995	bi (<->)	JFGQ01000001	422	199	fig|34021.4.peg.422	CD16_02035		Dephospho-CoA kinase (EC 2.7.1.24)	1	0.995	bi (<->)	AP014595	407	199	fig|931202.3.peg.407			Dephospho-CoA kinase (EC 2.7.1.24)
CP040636	207	45	fig|34021.101.peg.207				PGF_01172310	hypothetical protein	208518	208655	+	bi (<->)	NC_012985	414	45	fig|537021.9.peg.414			hypothetical protein	1	0.978	bi (<->)	CP004005	400	45	fig|1174529.3.peg.400			hypothetical protein	1	0.978	bi (<->)	JFGQ01000001	421	45	fig|34021.4.peg.421			hypothetical protein	1	0.978	bi (<->)	AP014595	406	45	fig|931202.3.peg.406			hypothetical protein
CP040636	208	284	fig|34021.101.peg.208	FGD64_00960			PGF_00026453	Acetyl-coenzyme A carboxyl transferase beta chain (EC 6.4.1.2)	208686	209540	+	bi (<->)	NC_012985	413	284	fig|537021.9.peg.413	CLIBASIA_03555	accD	Acetyl-coenzyme A carboxyl transferase beta chain (EC 6.4.1.2)	1	0.996	bi (<->)	CP004005	399	284	fig|1174529.3.peg.399	WSI_01860		Acetyl-coenzyme A carboxyl transferase beta chain (EC 6.4.1.2)	1	0.996	bi (<->)	JFGQ01000001	420	284	fig|34021.4.peg.420	CD16_02030		Acetyl-coenzyme A carboxyl transferase beta chain (EC 6.4.1.2)	0.979	0.996	bi (<->)	AP014595	405	284	fig|931202.3.peg.405			Acetyl-coenzyme A carboxyl transferase beta chain (EC 6.4.1.2)
CP040636	209	429	fig|34021.101.peg.209	FGD64_00965			PGF_04485073	Dihydrofolate synthase (EC 6.3.2.12) @ Folylpolyglutamate synthase (EC 6.3.2.17)	209584	210873	+	bi (<->)	NC_012985	412	429	fig|537021.9.peg.412	CLIBASIA_03560	folC	Dihydrofolate synthase (EC 6.3.2.12) @ Folylpolyglutamate synthase (EC 6.3.2.17)	1	0.998	bi (<->)	CP004005	398	429	fig|1174529.3.peg.398	WSI_01855		Dihydrofolate synthase (EC 6.3.2.12) @ Folylpolyglutamate synthase (EC 6.3.2.17)	0.998	0.998	bi (<->)	JFGQ01000001	419	429	fig|34021.4.peg.419	CD16_02025		Dihydrofolate synthase (EC 6.3.2.12) @ Folylpolyglutamate synthase (EC 6.3.2.17)	1	0.998	bi (<->)	AP014595	404	429	fig|931202.3.peg.404			Dihydrofolate synthase (EC 6.3.2.12) @ Folylpolyglutamate synthase (EC 6.3.2.17)
CP040636	210	107	fig|34021.101.peg.210	FGD64_00970	trxA		PGF_10345259	Thioredoxin	210933	211256	-	bi (<->)	NC_012985	411	107	fig|537021.9.peg.411	CLIBASIA_03565	trxA	Thioredoxin	1	0.991	bi (<->)	CP004005	397	107	fig|1174529.3.peg.397	WSI_01850		Thioredoxin	1	0.991	bi (<->)	JFGQ01000001	418	107	fig|34021.4.peg.418	CD16_02020		Thioredoxin	1	0.991	bi (<->)	AP014595	403	107	fig|931202.3.peg.403			Thioredoxin
CP040636	211	1185	fig|34021.101.peg.211	FGD64_00975	addA		PGF_00003243	FIG061771: ATP-dependent nuclease subunit A	211315	214872	-	bi (<->)	NC_012985	410	952	fig|537021.9.peg.410			FIG061771: ATP-dependent nuclease subunit A	0.999	0.999	bi (<->)	CP004005	396	1185	fig|1174529.3.peg.396	WSI_01845		FIG061771: ATP-dependent nuclease subunit A	1	0.999	bi (<->)	JFGQ01000001	417	1185	fig|34021.4.peg.417	CD16_02015		FIG061771: ATP-dependent nuclease subunit A	1	0.999	bi (<->)	AP014595	402	1185	fig|931202.3.peg.402			FIG061771: ATP-dependent nuclease subunit A
CP040636	212	1040	fig|34021.101.peg.212	FGD64_00980	addB		PGF_00003090	FIG041266: ATP-dependent nuclease subunit B	214859	217981	-	bi (<->)	NC_012985	408	1040	fig|537021.9.peg.408	CLIBASIA_03580		FIG041266: ATP-dependent nuclease subunit B	1	0.999	bi (<->)	CP004005	395	1040	fig|1174529.3.peg.395	WSI_01840		FIG041266: ATP-dependent nuclease subunit B	1	0.999	bi (<->)	JFGQ01000001	416	1040	fig|34021.4.peg.416	CD16_02010		FIG041266: ATP-dependent nuclease subunit B	1	0.999	bi (<->)	AP014595	401	1040	fig|931202.3.peg.401			FIG041266: ATP-dependent nuclease subunit B
CP040636	213	162	fig|34021.101.peg.213	FGD64_00985	tsaE		PGF_03753407	tRNA threonylcarbamoyladenosine biosynthesis protein TsaE	218007	218495	-	bi (<->)	NC_012985	407	162	fig|537021.9.peg.407	CLIBASIA_03585		tRNA threonylcarbamoyladenosine biosynthesis protein TsaE	1	0.994	bi (<->)	CP004005	394	182	fig|1174529.3.peg.394	WSI_01835		tRNA threonylcarbamoyladenosine biosynthesis protein TsaE	1	0.885	bi (<->)	JFGQ01000001	415	182	fig|34021.4.peg.415	CD16_02005		tRNA threonylcarbamoyladenosine biosynthesis protein TsaE	1	0.885	bi (<->)	AP014595	400	162	fig|931202.3.peg.400			tRNA threonylcarbamoyladenosine biosynthesis protein TsaE
CP040636	214	792	fig|34021.101.peg.214	FGD64_00990			PGF_00003220	FIG056333: sensor	218509	220887	-	bi (<->)	NC_012985	406	788	fig|537021.9.peg.406	CLIBASIA_03590		FIG056333: sensor	1	0.999	bi (<->)	CP004005	393	718	fig|1174529.3.peg.393	WSI_01830		FIG056333: sensor	0.999	0.999	bi (<->)	JFGQ01000001	414	792	fig|34021.4.peg.414	CD16_02000		FIG056333: sensor	1	0.999	bi (<->)	AP014595	399	718	fig|931202.3.peg.399			FIG056333: sensor
CP040636	215	509	fig|34021.101.peg.215	FGD64_00995			PGF_02947204	Phosphoenolpyruvate carboxykinase [ATP] (EC 4.1.1.49)	221496	223025	+	bi (<->)	NC_012985	405	509	fig|537021.9.peg.405	CLIBASIA_03595	pckA	Phosphoenolpyruvate carboxykinase [ATP] (EC 4.1.1.49)	1	0.998	bi (<->)	CP004005	392	509	fig|1174529.3.peg.392	WSI_01820		Phosphoenolpyruvate carboxykinase [ATP] (EC 4.1.1.49)	0.998	0.998	bi (<->)	JFGQ01000001	413	509	fig|34021.4.peg.413	CD16_01995		Phosphoenolpyruvate carboxykinase [ATP] (EC 4.1.1.49)	1	0.998	bi (<->)	AP014595	397	509	fig|931202.3.peg.397			Phosphoenolpyruvate carboxykinase [ATP] (EC 4.1.1.49)
CP040636	216	311	fig|34021.101.peg.216	FGD64_01000			PGF_04449783	Pantothenate kinase (EC 2.7.1.33)	223198	224133	-	bi (<->)	NC_012985	404	311	fig|537021.9.peg.404	CLIBASIA_03600		Pantothenate kinase (EC 2.7.1.33)	1	0.997	bi (<->)	CP004005	391	311	fig|1174529.3.peg.391	WSI_01815		Pantothenate kinase (EC 2.7.1.33)	1	0.997	bi (<->)	JFGQ01000001	412	311	fig|34021.4.peg.412	CD16_01990		Pantothenate kinase (EC 2.7.1.33)	1	0.997	bi (<->)	AP014595	396	311	fig|931202.3.peg.396			Pantothenate kinase (EC 2.7.1.33)
CP040636	217	190	fig|34021.101.peg.217	FGD64_01005	hslV		PGF_00019428	ATP-dependent protease subunit HslV (EC 3.4.25.2)	224404	224976	+	bi (<->)	NC_012985	403	190	fig|537021.9.peg.403	CLIBASIA_03605		ATP-dependent protease subunit HslV (EC 3.4.25.2)	1	0.995	bi (<->)	CP004005	390	190	fig|1174529.3.peg.390	WSI_01810		ATP-dependent protease subunit HslV (EC 3.4.25.2)	1	0.995	bi (<->)	JFGQ01000001	411	190	fig|34021.4.peg.411	CD16_01985		ATP-dependent protease subunit HslV (EC 3.4.25.2)	1	0.995	bi (<->)	AP014595	395	190	fig|931202.3.peg.395			ATP-dependent protease subunit HslV (EC 3.4.25.2)
CP040636	218	437	fig|34021.101.peg.218	FGD64_01010	hslU		PGF_00019038	ATP-dependent hsl protease ATP-binding subunit HslU	224982	226295	+	bi (<->)	NC_012985	402	437	fig|537021.9.peg.402	CLIBASIA_03610	hslU	ATP-dependent hsl protease ATP-binding subunit HslU	1	0.998	bi (<->)	CP004005	389	437	fig|1174529.3.peg.389	WSI_01805		ATP-dependent hsl protease ATP-binding subunit HslU	1	0.998	bi (<->)	JFGQ01000001	410	437	fig|34021.4.peg.410	CD16_01980		ATP-dependent hsl protease ATP-binding subunit HslU	1	0.998	bi (<->)	AP014595	394	391	fig|931202.3.peg.394			ATP-dependent hsl protease ATP-binding subunit HslU
CP040636	220	67	fig|34021.101.peg.220	FGD64_01050			PGF_01172262	probable integrase/recombinase protein	232076	232279	-	bi (<->)	NC_012985	400	67	fig|537021.9.peg.400	CLIBASIA_01885	xerC	probable integrase/recombinase protein	1	0.985	bi (<->)	CP004005	387	67	fig|1174529.3.peg.387	WSI_01790		probable integrase/recombinase protein	1	0.985	bi (<->)	JFGQ01000001	408	67	fig|34021.4.peg.408	CD16_01940		probable integrase/recombinase protein	1	0.985	bi (<->)	AP014595	390	67	fig|931202.3.peg.390			probable integrase/recombinase protein
CP040636	221	327	fig|34021.101.peg.221	FGD64_01055			PGF_12926584	Biotin synthesis protein bioZ	232322	233305	-	bi (<->)	NC_012985	399	325	fig|537021.9.peg.399	CLIBASIA_01880		Biotin synthesis protein bioZ	1	0.951	bi (<->)	CP004005	386	327	fig|1174529.3.peg.386	WSI_01785		Biotin synthesis protein bioZ	1	0.997	bi (<->)	JFGQ01000001	407	327	fig|34021.4.peg.407	CD16_01935		Biotin synthesis protein bioZ	1	0.997	bi (<->)	AP014595	389	327	fig|931202.3.peg.389			Biotin synthesis protein bioZ
CP040636	222	423	fig|34021.101.peg.222	FGD64_01060			PGF_05255412	Adenosylmethionine-8-amino-7-oxononanoate aminotransferase (EC 2.6.1.62)	233306	234577	-	bi (<->)	NC_012985	398	423	fig|537021.9.peg.398	CLIBASIA_01875		Adenosylmethionine-8-amino-7-oxononanoate aminotransferase (EC 2.6.1.62)	1	0.998	bi (<->)	CP004005	385	423	fig|1174529.3.peg.385	WSI_01780		Adenosylmethionine-8-amino-7-oxononanoate aminotransferase (EC 2.6.1.62)	1	0.998	bi (<->)	JFGQ01000001	406	423	fig|34021.4.peg.406	CD16_01930		Adenosylmethionine-8-amino-7-oxononanoate aminotransferase (EC 2.6.1.62)	1	0.998	bi (<->)	AP014595	388	423	fig|931202.3.peg.388			Adenosylmethionine-8-amino-7-oxononanoate aminotransferase (EC 2.6.1.62)
CP040636	223	217	fig|34021.101.peg.223	FGD64_01065	bioD		PGF_03760224	Dethiobiotin synthase BioD (EC 6.3.3.3)	234558	235211	-	bi (<->)	NC_012985	397	217	fig|537021.9.peg.397	CLIBASIA_01870	bioD	Dethiobiotin synthase BioD (EC 6.3.3.3)	1	0.995	bi (<->)	CP004005	384	217	fig|1174529.3.peg.384	WSI_01775	bioD	Dethiobiotin synthase BioD (EC 6.3.3.3)	1	0.995	bi (<->)	JFGQ01000001	405	217	fig|34021.4.peg.405	CD16_01925		Dethiobiotin synthase BioD (EC 6.3.3.3)	1	0.995	bi (<->)	AP014595	387	217	fig|931202.3.peg.387			Dethiobiotin synthase BioD (EC 6.3.3.3)
CP040636	224	381	fig|34021.101.peg.224	FGD64_01070			PGF_07541421	8-amino-7-oxononanoate synthase (EC 2.3.1.47)	235208	236353	-	bi (<->)	NC_012985	396	376	fig|537021.9.peg.396	CLIBASIA_01865		8-amino-7-oxononanoate synthase (EC 2.3.1.47)	1	0.997	bi (<->)	CP004005	383	376	fig|1174529.3.peg.383	WSI_01770		8-amino-7-oxononanoate synthase (EC 2.3.1.47)	1	0.997	bi (<->)	JFGQ01000001	404	376	fig|34021.4.peg.404	CD16_01920		8-amino-7-oxononanoate synthase (EC 2.3.1.47)	1	0.997	bi (<->)	AP014595	386	376	fig|931202.3.peg.386			8-amino-7-oxononanoate synthase (EC 2.3.1.47)
CP040636	225	328	fig|34021.101.peg.225	FGD64_01075	bioB		PGF_01400330	Biotin synthase (EC 2.8.1.6)	236350	237336	-	bi (<->)	NC_012985	395	328	fig|537021.9.peg.395	CLIBASIA_01860		Biotin synthase (EC 2.8.1.6)	1	0.997	bi (<->)	CP004005	382	328	fig|1174529.3.peg.382	WSI_01765		Biotin synthase (EC 2.8.1.6)	1	0.997	bi (<->)	JFGQ01000001	403	328	fig|34021.4.peg.403	CD16_01915		Biotin synthase (EC 2.8.1.6)	1	0.997	bi (<->)	AP014595	385	328	fig|931202.3.peg.385			Biotin synthase (EC 2.8.1.6)
CP040636	226	294	fig|34021.101.peg.226	FGD64_01080	argB		PGF_00026615	N-acetylglutamate kinase (EC 2.7.2.8)	237730	238614	-	bi (<->)	NC_012985	393	150	fig|537021.9.peg.393			N-acetylglutamate kinase (EC 2.7.2.8)	1	0.987	bi (<->)	CP004005	381	294	fig|1174529.3.peg.381	WSI_01760		N-acetylglutamate kinase (EC 2.7.2.8)	1	0.997	bi (<->)	JFGQ01000001	402	294	fig|34021.4.peg.402	CD16_01910		N-acetylglutamate kinase (EC 2.7.2.8)	1	0.997	bi (<->)	AP014595	384	294	fig|931202.3.peg.384			N-acetylglutamate kinase (EC 2.7.2.8)
CP040636	227	212	fig|34021.101.peg.227	FGD64_01085			PGF_00007026	GTP-binding protein EngB	238730	239368	-	bi (<->)	NC_012985	392	212	fig|537021.9.peg.392	CLIBASIA_01845	engB	GTP-binding protein EngB	1	0.995	bi (<->)	CP004005	380	212	fig|1174529.3.peg.380	WSI_01755		GTP-binding protein EngB	1	0.995	bi (<->)	JFGQ01000001	401	212	fig|34021.4.peg.401	CD16_01905		GTP-binding protein EngB	1	0.995	bi (<->)	AP014595	383	212	fig|931202.3.peg.383			GTP-binding protein EngB
CP040636	228	581	fig|34021.101.peg.228	FGD64_01090	yidC		PGF_03751973	Inner membrane protein translocase and chaperone YidC, long form	239420	241165	-	bi (<->)	NC_012985	391	581	fig|537021.9.peg.391	CLIBASIA_01840		Inner membrane protein translocase and chaperone YidC, long form	1	0.998	bi (<->)	CP004005	379	581	fig|1174529.3.peg.379	WSI_01750		Inner membrane protein translocase and chaperone YidC, long form	1	0.998	bi (<->)	JFGQ01000001	400	581	fig|34021.4.peg.400	CD16_01900		Inner membrane protein translocase and chaperone YidC, long form	1	0.998	bi (<->)	AP014595	382	581	fig|931202.3.peg.382			Inner membrane protein translocase and chaperone YidC, long form
CP040636	229	123	fig|34021.101.peg.229	FGD64_01095	rnpA		PGF_08424570	Ribonuclease P protein component (EC 3.1.26.5)	241165	241536	-	bi (<->)	NC_012985	390	103	fig|537021.9.peg.390	CLIBASIA_01835	rnpA	Ribonuclease P protein component (EC 3.1.26.5)	0.99	0.99	bi (<->)	CP004005	378	103	fig|1174529.3.peg.378	WSI_01745		Ribonuclease P protein component (EC 3.1.26.5)	0.99	0.99	bi (<->)	JFGQ01000001	399	103	fig|34021.4.peg.399	CD16_01895		Ribonuclease P protein component (EC 3.1.26.5)	0.99	0.99	bi (<->)	AP014595	381	123	fig|931202.3.peg.381			Ribonuclease P protein component (EC 3.1.26.5)
CP040636	231	367	fig|34021.101.peg.231	FGD64_01105			PGF_00422918	Deoxycytidine triphosphate deaminase (EC 3.5.4.13)	241965	243068	+	bi (<->)	NC_012985	388	367	fig|537021.9.peg.388	CLIBASIA_01825		Deoxycytidine triphosphate deaminase (EC 3.5.4.13)	1	0.997	bi (<->)	CP004005	377	367	fig|1174529.3.peg.377	WSI_01735		Deoxycytidine triphosphate deaminase (EC 3.5.4.13)	1	0.997	bi (<->)	JFGQ01000001	398	367	fig|34021.4.peg.398	CD16_01885		Deoxycytidine triphosphate deaminase (EC 3.5.4.13)	1	0.997	bi (<->)	AP014595	380	367	fig|931202.3.peg.380			Deoxycytidine triphosphate deaminase (EC 3.5.4.13)
CP040636	232	356	fig|34021.101.peg.232	FGD64_01110			PGF_02617708	A/G-specific adenine glycosylase (EC 3.2.2.-)	243156	244226	-	bi (<->)	NC_012985	387	356	fig|537021.9.peg.387	CLIBASIA_01820	mutY	A/G-specific adenine glycosylase (EC 3.2.2.-)	1	0.997	bi (<->)	CP004005	376	356	fig|1174529.3.peg.376	WSI_01730		A/G-specific adenine glycosylase (EC 3.2.2.-)	1	0.997	bi (<->)	JFGQ01000001	397	309	fig|34021.4.peg.397	CD16_01880		A/G-specific adenine glycosylase (EC 3.2.2.-)	1	0.997	bi (<->)	AP014595	379	356	fig|931202.3.peg.379			A/G-specific adenine glycosylase (EC 3.2.2.-)
CP040636	233	161	fig|34021.101.peg.233	FGD64_01115			PGF_05290384	Zn-ribbon-containing, possibly RNA-binding protein and truncated derivatives	244450	244935	+	bi (<->)	NC_012985	386	161	fig|537021.9.peg.386	CLIBASIA_01815		Zn-ribbon-containing, possibly RNA-binding protein and truncated derivatives	1	0.994	bi (<->)	CP004005	375	161	fig|1174529.3.peg.375	WSI_01725		Zn-ribbon-containing, possibly RNA-binding protein and truncated derivatives	1	0.994	bi (<->)	JFGQ01000001	396	161	fig|34021.4.peg.396	CD16_01875		Zn-ribbon-containing, possibly RNA-binding protein and truncated derivatives	1	0.994	bi (<->)	AP014595	378	161	fig|931202.3.peg.378			Zn-ribbon-containing, possibly RNA-binding protein and truncated derivatives
CP040636	234	232	fig|34021.101.peg.234	FGD64_01120			PGF_00031127	Periplasmic thiol:disulfide interchange protein DsbA	245021	245719	+	bi (<->)	NC_012985	385	232	fig|537021.9.peg.385	CLIBASIA_01810		Periplasmic thiol:disulfide interchange protein DsbA	1	0.996	bi (<->)	CP004005	374	232	fig|1174529.3.peg.374	WSI_01720		Periplasmic thiol:disulfide interchange protein DsbA	1	0.996	bi (<->)	JFGQ01000001	395	232	fig|34021.4.peg.395	CD16_01870		Periplasmic thiol:disulfide interchange protein DsbA	1	0.996	bi (<->)	AP014595	377	232	fig|931202.3.peg.377			Periplasmic thiol:disulfide interchange protein DsbA
CP040636	235	123	fig|34021.101.peg.235	FGD64_01125			PGF_01975680	Polar-differentiation response regulator DivK	246059	246430	+	bi (<->)	NC_012985	384	88	fig|537021.9.peg.384	CLIBASIA_01805		Polar-differentiation response regulator DivK	1	0.989	bi (<->)	CP004005	373	88	fig|1174529.3.peg.373	WSI_01715		Polar-differentiation response regulator DivK	1	0.989	bi (<->)	JFGQ01000001	394	85	fig|34021.4.peg.394	CD16_01865		Polar-differentiation response regulator DivK	0.988	0.988	bi (<->)	AP014595	376	135	fig|931202.3.peg.376			Polar-differentiation response regulator DivK
CP040636	236	55	fig|34021.101.peg.236	FGD64_01130	rpmG		PGF_00016416	LSU ribosomal protein L33p @ LSU ribosomal protein L33p, zinc-independent	246695	246862	-	bi (<->)	NC_012985	383	55	fig|537021.9.peg.383	CLIBASIA_01800	rpmG	LSU ribosomal protein L33p @ LSU ribosomal protein L33p, zinc-independent	1	0.982	bi (<->)	CP004005	372	55	fig|1174529.3.peg.372	WSI_01710		LSU ribosomal protein L33p @ LSU ribosomal protein L33p, zinc-independent	1	0.982	bi (<->)	JFGQ01000001	393	55	fig|34021.4.peg.393	CD16_01860		LSU ribosomal protein L33p @ LSU ribosomal protein L33p, zinc-independent	1	0.982	bi (<->)	AP014595	375	55	fig|931202.3.peg.375			LSU ribosomal protein L33p @ LSU ribosomal protein L33p, zinc-independent
CP040636	237	321	fig|34021.101.peg.237	FGD64_01135	cyoA		PGF_05122891	Cytochrome O ubiquinol oxidase subunit II (EC 1.10.3.-)	247183	248148	+	bi (<->)	NC_012985	382	321	fig|537021.9.peg.382	CLIBASIA_01795	cyoA	Cytochrome O ubiquinol oxidase subunit II (EC 1.10.3.-)	1	0.997	bi (<->)	CP004005	371	306	fig|1174529.3.peg.371	WSI_01705		Cytochrome O ubiquinol oxidase subunit II (EC 1.10.3.-)	1	0.997	bi (<->)	JFGQ01000001	392	321	fig|34021.4.peg.392	CD16_01855		Cytochrome O ubiquinol oxidase subunit II (EC 1.10.3.-)	1	0.997	bi (<->)	AP014595	374	321	fig|931202.3.peg.374			Cytochrome O ubiquinol oxidase subunit II (EC 1.10.3.-)
CP040636	238	671	fig|34021.101.peg.238	FGD64_01140	cyoB		PGF_08301315	Cytochrome O ubiquinol oxidase subunit I (EC 1.10.3.-)	248268	250283	+	bi (<->)	NC_012985	381	671	fig|537021.9.peg.381	CLIBASIA_01790	cyoB	Cytochrome O ubiquinol oxidase subunit I (EC 1.10.3.-)	1	0.999	bi (<->)	CP004005	370	671	fig|1174529.3.peg.370	WSI_01700		Cytochrome O ubiquinol oxidase subunit I (EC 1.10.3.-)	1	0.999	bi (<->)	JFGQ01000001	391	671	fig|34021.4.peg.391	CD16_01850		Cytochrome O ubiquinol oxidase subunit I (EC 1.10.3.-)	1	0.999	bi (<->)	AP014595	373	671	fig|931202.3.peg.373			Cytochrome O ubiquinol oxidase subunit I (EC 1.10.3.-)
CP040636	239	210	fig|34021.101.peg.239	FGD64_01145	cyoC		PGF_00420155	Cytochrome O ubiquinol oxidase subunit III (EC 1.10.3.-)	250285	250917	+	bi (<->)	NC_012985	380	210	fig|537021.9.peg.380	CLIBASIA_01785	cyoC	Cytochrome O ubiquinol oxidase subunit III (EC 1.10.3.-)	1	0.995	bi (<->)	CP004005	369	210	fig|1174529.3.peg.369	WSI_01695		Cytochrome O ubiquinol oxidase subunit III (EC 1.10.3.-)	1	0.995	bi (<->)	JFGQ01000001	390	210	fig|34021.4.peg.390	CD16_01845		Cytochrome O ubiquinol oxidase subunit III (EC 1.10.3.-)	1	0.995	bi (<->)	AP014595	372	210	fig|931202.3.peg.372			Cytochrome O ubiquinol oxidase subunit III (EC 1.10.3.-)
CP040636	240	119	fig|34021.101.peg.240	FGD64_01150	cyoD		PGF_04012930	Cytochrome O ubiquinol oxidase subunit IV (EC 1.10.3.-)	250943	251302	+	bi (<->)	NC_012985	379	119	fig|537021.9.peg.379	CLIBASIA_01780	cyoD	Cytochrome O ubiquinol oxidase subunit IV (EC 1.10.3.-)	1	0.992	bi (<->)	CP004005	368	119	fig|1174529.3.peg.368	WSI_01690		Cytochrome O ubiquinol oxidase subunit IV (EC 1.10.3.-)	1	0.992	bi (<->)	JFGQ01000001	389	119	fig|34021.4.peg.389	CD16_01840		Cytochrome O ubiquinol oxidase subunit IV (EC 1.10.3.-)	1	0.992	bi (<->)	AP014595	371	119	fig|931202.3.peg.371			Cytochrome O ubiquinol oxidase subunit IV (EC 1.10.3.-)
CP040636	241	110	fig|34021.101.peg.241	FGD64_01155	infA		PGF_00060431	Translation initiation factor 1	251631	251963	+	bi (<->)	NC_012985	378	110	fig|537021.9.peg.378	CLIBASIA_01775	infA	Translation initiation factor 1	1	0.991	bi (<->)	CP004005	367	110	fig|1174529.3.peg.367	WSI_01685		Translation initiation factor 1	1	0.991	bi (<->)	JFGQ01000001	388	110	fig|34021.4.peg.388	CD16_01835		Translation initiation factor 1	1	0.991	bi (<->)	AP014595	370	110	fig|931202.3.peg.370			Translation initiation factor 1
CP040636	242	63	fig|34021.101.peg.242	FGD64_01160	yacG		PGF_01172309	DNA gyrase inhibitor YacG	252116	252307	+	bi (<->)	NC_012985	377	43	fig|537021.9.peg.377	CLIBASIA_01770		DNA gyrase inhibitor YacG	1	0.977	bi (<->)	CP004005	366	43	fig|1174529.3.peg.366	WSI_01680		DNA gyrase inhibitor YacG	1	0.977	bi (<->)	JFGQ01000001	387	43	fig|34021.4.peg.387	CD16_01830		DNA gyrase inhibitor YacG	1	0.977	bi (<->)	AP014595	369	43	fig|931202.3.peg.369			DNA gyrase inhibitor YacG
CP040636	243	963	fig|34021.101.peg.243	FGD64_01170			PGF_08632970	diguanylate cyclase/phosphodiesterase (GGDEF & EAL domains) with PAS/PAC sensor(s)	252936	255827	+	bi (<->)	NC_012985	376	957	fig|537021.9.peg.376	CLIBASIA_01765		diguanylate cyclase/phosphodiesterase (GGDEF & EAL domains) with PAS/PAC sensor(s)	0.999	0.999	bi (<->)	CP004005	365	963	fig|1174529.3.peg.365	WSI_01675		diguanylate cyclase/phosphodiesterase (GGDEF & EAL domains) with PAS/PAC sensor(s)	1	0.999	bi (<->)	JFGQ01000001	386	963	fig|34021.4.peg.386	CD16_01820		diguanylate cyclase/phosphodiesterase (GGDEF & EAL domains) with PAS/PAC sensor(s)	1	0.999	bi (<->)	AP014595	368	957	fig|931202.3.peg.368			diguanylate cyclase/phosphodiesterase (GGDEF & EAL domains) with PAS/PAC sensor(s)
CP040636	244	86	fig|34021.101.peg.244	FGD64_01175			PGF_05076104	Exodeoxyribonuclease VII small subunit (EC 3.1.11.6)	255889	256149	-	bi (<->)	NC_012985	375	86	fig|537021.9.peg.375	CLIBASIA_01760		Exodeoxyribonuclease VII small subunit (EC 3.1.11.6)	1	0.988	bi (<->)	CP004005	364	86	fig|1174529.3.peg.364	WSI_01670		Exodeoxyribonuclease VII small subunit (EC 3.1.11.6)	1	0.988	bi (<->)	JFGQ01000001	385	86	fig|34021.4.peg.385	CD16_01815		Exodeoxyribonuclease VII small subunit (EC 3.1.11.6)	1	0.988	bi (<->)	AP014595	367	86	fig|931202.3.peg.367			Exodeoxyribonuclease VII small subunit (EC 3.1.11.6)
CP040636	246	375	fig|34021.101.peg.246	FGD64_01185			PGF_00084680	Type II restriction adenine-specific methylase (EC 2.1.1.72)	256914	258041	-	bi (<->)	NC_012985	373	375	fig|537021.9.peg.373	CLIBASIA_01755		Type II restriction adenine-specific methylase (EC 2.1.1.72)	1	0.997	bi (<->)	CP004005	362	375	fig|1174529.3.peg.362	WSI_01665		Type II restriction adenine-specific methylase (EC 2.1.1.72)	1	0.997	bi (<->)	JFGQ01000001	383	375	fig|34021.4.peg.383	CD16_01805		Type II restriction adenine-specific methylase (EC 2.1.1.72)	1	0.997	bi (<->)	AP014595	365	375	fig|931202.3.peg.365			Type II restriction adenine-specific methylase (EC 2.1.1.72)
CP040636	247	469	fig|34021.101.peg.247	FGD64_01190			PGF_03316046	Threonine synthase (EC 4.2.3.1)	258420	259829	+	bi (<->)	NC_012985	372	469	fig|537021.9.peg.372	CLIBASIA_01750	thrC	Threonine synthase (EC 4.2.3.1)	1	0.998	bi (<->)	CP004005	361	469	fig|1174529.3.peg.361	WSI_01660		Threonine synthase (EC 4.2.3.1)	1	0.998	bi (<->)	JFGQ01000001	382	469	fig|34021.4.peg.382	CD16_01800		Threonine synthase (EC 4.2.3.1)	1	0.998	bi (<->)	AP014595	364	469	fig|931202.3.peg.364			Threonine synthase (EC 4.2.3.1)
CP040636	248	424	fig|34021.101.peg.248	FGD64_01195			PGF_00021491	Mitochondrial processing peptidase-like protein (EC 3.4.24.64)	259819	261093	+	bi (<->)	NC_012985	371	424	fig|537021.9.peg.371	CLIBASIA_01745		Mitochondrial processing peptidase-like protein (EC 3.4.24.64)	1	0.998	bi (<->)	CP004005	360	424	fig|1174529.3.peg.360	WSI_01655		Mitochondrial processing peptidase-like protein (EC 3.4.24.64)	1	0.998	bi (<->)	JFGQ01000001	381	424	fig|34021.4.peg.381	CD16_01795		Mitochondrial processing peptidase-like protein (EC 3.4.24.64)	1	0.998	bi (<->)	AP014595	363	424	fig|931202.3.peg.363			Mitochondrial processing peptidase-like protein (EC 3.4.24.64)
CP040636	249	673	fig|34021.101.peg.249	FGD64_01200			PGF_08225224	hypothetical protein	261245	263266	-	bi (<->)	NC_012985	370	673	fig|537021.9.peg.370	CLIBASIA_01740		hypothetical protein	1	0.999	bi (<->)	CP004005	359	673	fig|1174529.3.peg.359	WSI_01650		hypothetical protein	0.999	0.999	bi (<->)	JFGQ01000001	380	673	fig|34021.4.peg.380	CD16_01790		hypothetical protein	0.997	0.999	bi (<->)	AP014595	362	673	fig|931202.3.peg.362			hypothetical protein
CP040636	250	267	fig|34021.101.peg.250	FGD64_01205			PGF_10160552	Enoyl-[acyl-carrier-protein] reductase [NADH] (EC 1.3.1.9)	263731	264534	-	bi (<->)	NC_012985	369	267	fig|537021.9.peg.369	CLIBASIA_01735	fabI	Enoyl-[acyl-carrier-protein] reductase [NADH] (EC 1.3.1.9)	1	0.996	bi (<->)	CP004005	358	267	fig|1174529.3.peg.358	WSI_01645		Enoyl-[acyl-carrier-protein] reductase [NADH] (EC 1.3.1.9)	1	0.996	bi (<->)	JFGQ01000001	379	267	fig|34021.4.peg.379	CD16_01785		Enoyl-[acyl-carrier-protein] reductase [NADH] (EC 1.3.1.9)	1	0.996	bi (<->)	AP014595	361	267	fig|931202.3.peg.361			Enoyl-[acyl-carrier-protein] reductase [NADH] (EC 1.3.1.9)
CP040636	251	406	fig|34021.101.peg.251	FGD64_01210	fabB		PGF_00421013	3-oxoacyl-[acyl-carrier-protein] synthase, KASI (EC 2.3.1.41)	264539	265759	-	bi (<->)	NC_012985	368	406	fig|537021.9.peg.368	CLIBASIA_01730	fabB	3-oxoacyl-[acyl-carrier-protein] synthase, KASI (EC 2.3.1.41)	1	0.998	bi (<->)	CP004005	357	406	fig|1174529.3.peg.357	WSI_01640		3-oxoacyl-[acyl-carrier-protein] synthase, KASI (EC 2.3.1.41)	1	0.998	bi (<->)	JFGQ01000001	378	406	fig|34021.4.peg.378	CD16_01780		3-oxoacyl-[acyl-carrier-protein] synthase, KASI (EC 2.3.1.41)	1	0.998	bi (<->)	AP014595	360	406	fig|931202.3.peg.360			3-oxoacyl-[acyl-carrier-protein] synthase, KASI (EC 2.3.1.41)
CP040636	252	172	fig|34021.101.peg.252	FGD64_01215	fabA		PGF_00418406	3-hydroxyacyl-[acyl-carrier-protein] dehydratase, FabA form (EC 4.2.1.59) @ Trans-2-decenoyl-[acyl-carrier-protein] isomerase (EC 5.3.3.14)	265803	266321	-	bi (<->)	NC_012985	367	172	fig|537021.9.peg.367	CLIBASIA_01725	fabA	3-hydroxyacyl-[acyl-carrier-protein] dehydratase, FabA form (EC 4.2.1.59) @ Trans-2-decenoyl-[acyl-carrier-protein] isomerase (EC 5.3.3.14)	1	0.994	bi (<->)	CP004005	356	172	fig|1174529.3.peg.356	WSI_01635		3-hydroxyacyl-[acyl-carrier-protein] dehydratase, FabA form (EC 4.2.1.59) @ Trans-2-decenoyl-[acyl-carrier-protein] isomerase (EC 5.3.3.14)	1	0.994	bi (<->)	JFGQ01000001	377	172	fig|34021.4.peg.377	CD16_01775		3-hydroxyacyl-[acyl-carrier-protein] dehydratase, FabA form (EC 4.2.1.59) @ Trans-2-decenoyl-[acyl-carrier-protein] isomerase (EC 5.3.3.14)	1	0.994	bi (<->)	AP014595	359	172	fig|931202.3.peg.359			3-hydroxyacyl-[acyl-carrier-protein] dehydratase, FabA form (EC 4.2.1.59) @ Trans-2-decenoyl-[acyl-carrier-protein] isomerase (EC 5.3.3.14)
CP040636	253	129	fig|34021.101.peg.253	FGD64_01225			PGF_08225224	hypothetical protein	266988	267377	-	bi (<->)	NC_012985	366	129	fig|537021.9.peg.366	CLIBASIA_01720		hypothetical protein	1	0.992	bi (<->)	CP004005	355	130	fig|1174529.3.peg.355	WSI_01630		hypothetical protein	0.985	0.992	bi (<->)	JFGQ01000001	376	129	fig|34021.4.peg.376	CD16_01765		hypothetical protein	1	0.992	bi (<->)	AP014595	358	131	fig|931202.3.peg.358			hypothetical protein
CP040636	254	449	fig|34021.101.peg.254	FGD64_01230			PGF_07844318	3-phosphoshikimate 1-carboxyvinyltransferase (EC 2.5.1.19)	267576	268925	+	bi (<->)	NC_012985	365	449	fig|537021.9.peg.365	CLIBASIA_01715	aroA	3-phosphoshikimate 1-carboxyvinyltransferase (EC 2.5.1.19)	1	0.998	bi (<->)	CP004005	354	449	fig|1174529.3.peg.354	WSI_01625		3-phosphoshikimate 1-carboxyvinyltransferase (EC 2.5.1.19)	1	0.998	bi (<->)	JFGQ01000001	375	449	fig|34021.4.peg.375	CD16_01760		3-phosphoshikimate 1-carboxyvinyltransferase (EC 2.5.1.19)	1	0.998	bi (<->)	AP014595	357	449	fig|931202.3.peg.357			3-phosphoshikimate 1-carboxyvinyltransferase (EC 2.5.1.19)
CP040636	255	217	fig|34021.101.peg.255	FGD64_01235			PGF_02455692	Cytidylate kinase (EC 2.7.4.25)	268913	269566	+	bi (<->)	NC_012985	364	217	fig|537021.9.peg.364	CLIBASIA_01710	cmk	Cytidylate kinase (EC 2.7.4.25)	1	0.995	bi (<->)	CP004005	353	217	fig|1174529.3.peg.353	WSI_01620		Cytidylate kinase (EC 2.7.4.25)	1	0.995	bi (<->)	JFGQ01000001	374	217	fig|34021.4.peg.374	CD16_01755		Cytidylate kinase (EC 2.7.4.25)	1	0.995	bi (<->)	AP014595	356	217	fig|931202.3.peg.356			Cytidylate kinase (EC 2.7.4.25)
CP040636	256	576	fig|34021.101.peg.256	FGD64_01240			PGF_09939762	SSU ribosomal protein S1p	269706	271436	+	bi (<->)	NC_012985	362	517	fig|537021.9.peg.362	CLIBASIA_01705	rpsA	SSU ribosomal protein S1p	1	0.998	bi (<->)	CP004005	351	517	fig|1174529.3.peg.351	WSI_01615		SSU ribosomal protein S1p	1	0.998	bi (<->)	JFGQ01000001	372	517	fig|34021.4.peg.372	CD16_01750		SSU ribosomal protein S1p	0.998	0.998	bi (<->)	AP014595	354	517	fig|931202.3.peg.354			SSU ribosomal protein S1p
CP040636	257	418	fig|34021.101.peg.257	FGD64_01250	pncB		PGF_00025598	Nicotinate phosphoribosyltransferase (EC 6.3.4.21)	271779	273035	-	bi (<->)	NC_012985	361	418	fig|537021.9.peg.361	CLIBASIA_01700		Nicotinate phosphoribosyltransferase (EC 6.3.4.21)	1	0.998	bi (<->)	CP004005	350	418	fig|1174529.3.peg.350	WSI_01610		Nicotinate phosphoribosyltransferase (EC 6.3.4.21)	1	0.998	bi (<->)	JFGQ01000001	371	418	fig|34021.4.peg.371	CD16_01740		Nicotinate phosphoribosyltransferase (EC 6.3.4.21)	1	0.99	bi (<->)	AP014595	353	418	fig|931202.3.peg.353			Nicotinate phosphoribosyltransferase (EC 6.3.4.21)
CP040636	259	385	fig|34021.101.peg.259	FGD64_01255	dnaN		PGF_06473395	DNA polymerase III beta subunit (EC 2.7.7.7)	273355	274512	+	bi (<->)	NC_012985	359	385	fig|537021.9.peg.359	CLIBASIA_01695	dnaA	DNA polymerase III beta subunit (EC 2.7.7.7)	1	0.997	bi (<->)	CP004005	348	385	fig|1174529.3.peg.348	WSI_01605		DNA polymerase III beta subunit (EC 2.7.7.7)	1	0.997	bi (<->)	JFGQ01000001	369	385	fig|34021.4.peg.369	CD16_01735		DNA polymerase III beta subunit (EC 2.7.7.7)	1	0.997	bi (<->)	AP014595	352	385	fig|931202.3.peg.352			DNA polymerase III beta subunit (EC 2.7.7.7)
CP040636	260	240	fig|34021.101.peg.260	FGD64_01260	pyrF		PGF_00777371	Orotidine 5'-phosphate decarboxylase (EC 4.1.1.23)	274661	275383	+	bi (<->)	NC_012985	358	240	fig|537021.9.peg.358	CLIBASIA_01690	pyrE	Orotidine 5'-phosphate decarboxylase (EC 4.1.1.23)	1	0.996	bi (<->)	CP004005	347	240	fig|1174529.3.peg.347	WSI_01600		Orotidine 5'-phosphate decarboxylase (EC 4.1.1.23)	1	0.996	bi (<->)	JFGQ01000001	368	240	fig|34021.4.peg.368	CD16_01730		Orotidine 5'-phosphate decarboxylase (EC 4.1.1.23)	1	0.996	bi (<->)	AP014595	351	240	fig|931202.3.peg.351			Orotidine 5'-phosphate decarboxylase (EC 4.1.1.23)
CP040636	261	259	fig|34021.101.peg.261	FGD64_01265			PGF_00426801	FIG005935: membrane protein	275776	276555	+	bi (<->)	NC_012985	357	259	fig|537021.9.peg.357	CLIBASIA_01685		FIG005935: membrane protein	1	0.996	bi (<->)	CP004005	346	259	fig|1174529.3.peg.346	WSI_01595		FIG005935: membrane protein	1	0.996	bi (<->)	JFGQ01000001	367	259	fig|34021.4.peg.367	CD16_01725		FIG005935: membrane protein	1	0.996	bi (<->)	AP014595	350	259	fig|931202.3.peg.350			FIG005935: membrane protein
CP040636	262	896	fig|34021.101.peg.262	FGD64_01270	acnA		PGF_04243787	Aconitate hydratase (EC 4.2.1.3)	276788	279478	+	bi (<->)	NC_012985	356	896	fig|537021.9.peg.356	CLIBASIA_01680	acnA	Aconitate hydratase (EC 4.2.1.3)	1	0.999	bi (<->)	CP004005	345	896	fig|1174529.3.peg.345	WSI_01590		Aconitate hydratase (EC 4.2.1.3)	1	0.999	bi (<->)	JFGQ01000001	366	896	fig|34021.4.peg.366	CD16_01720		Aconitate hydratase (EC 4.2.1.3)	1	0.999	bi (<->)	AP014595	349	896	fig|931202.3.peg.349			Aconitate hydratase (EC 4.2.1.3)
CP040636	263	803	fig|34021.101.peg.263	FGD64_01275			PGF_08027432	Sensory box histidine kinase/response regulator	279772	282183	-	bi (<->)	NC_012985	355	803	fig|537021.9.peg.355	CLIBASIA_01675		Sensory box histidine kinase/response regulator	1	0.999	bi (<->)	CP004005	344	803	fig|1174529.3.peg.344	WSI_01585		Sensory box histidine kinase/response regulator	1	0.999	bi (<->)	JFGQ01000001	365	803	fig|34021.4.peg.365	CD16_01715		Sensory box histidine kinase/response regulator	1	0.999	bi (<->)	AP014595	348	803	fig|931202.3.peg.348			Sensory box histidine kinase/response regulator
CP040636	264	459	fig|34021.101.peg.264	FGD64_01280			PGF_01172306	hypothetical protein	282912	284291	-	bi (<->)	NC_012985	354	459	fig|537021.9.peg.354	CLIBASIA_01670		hypothetical protein	1	0.998	bi (<->)	CP004005	343	459	fig|1174529.3.peg.343	WSI_01580		hypothetical protein	1	0.998	bi (<->)	JFGQ01000001	364	459	fig|34021.4.peg.364	CD16_01710		hypothetical protein	1	0.998	bi (<->)	AP014595	347	459	fig|931202.3.peg.347			hypothetical protein
CP040636	265	373	fig|34021.101.peg.265	FGD64_01285			PGF_03944896	hypothetical protein	284542	285663	-	bi (<->)	NC_012985	353	373	fig|537021.9.peg.353	CLIBASIA_01665		hypothetical protein	1	0.997	bi (<->)	CP004005	342	373	fig|1174529.3.peg.342	WSI_01575		hypothetical protein	1	0.997	bi (<->)	JFGQ01000001	363	373	fig|34021.4.peg.363	CD16_01705		hypothetical protein	1	0.997	bi (<->)	AP014595	346	373	fig|931202.3.peg.346			hypothetical protein
CP040636	266	171	fig|34021.101.peg.266	FGD64_01290			PGF_02497570	hypothetical protein	286114	286629	+	bi (<->)	NC_012985	352	171	fig|537021.9.peg.352	CLIBASIA_01655		hypothetical protein	1	0.994	bi (<->)	CP004005	341	171	fig|1174529.3.peg.341	WSI_01565		hypothetical protein	1	0.994	bi (<->)	JFGQ01000001	362	171	fig|34021.4.peg.362	CD16_01695		hypothetical protein	1	0.994	bi (<->)	AP014595	345	171	fig|931202.3.peg.345			hypothetical protein
CP040636	267	963	fig|34021.101.peg.267	FGD64_01295			PGF_05171623	Isoleucyl-tRNA synthetase (EC 6.1.1.5)	287049	289940	-	bi (<->)	NC_012985	351	963	fig|537021.9.peg.351	CLIBASIA_01650	ileS	Isoleucyl-tRNA synthetase (EC 6.1.1.5)	1	0.999	bi (<->)	CP004005	340	963	fig|1174529.3.peg.340	WSI_01560		Isoleucyl-tRNA synthetase (EC 6.1.1.5)	1	0.999	bi (<->)	JFGQ01000001	361	963	fig|34021.4.peg.361	CD16_01690		Isoleucyl-tRNA synthetase (EC 6.1.1.5)	1	0.999	bi (<->)	AP014595	344	963	fig|931202.3.peg.344			Isoleucyl-tRNA synthetase (EC 6.1.1.5)
CP040636	268	223	fig|34021.101.peg.268	FGD64_01300			PGF_00032637	Phage repressor	290123	290794	-	bi (<->)	NC_012985	350	223	fig|537021.9.peg.350	CLIBASIA_01645		Phage repressor	1	0.996	bi (<->)	CP004005	339	230	fig|1174529.3.peg.339	WSI_01555		Phage repressor	0.97	0.996	bi (<->)	JFGQ01000001	359	153	fig|34021.4.peg.359			Phage repressor	1	0.941	bi (<->)	AP014595	343	230	fig|931202.3.peg.343			Phage repressor
CP040636	269	50	fig|34021.101.peg.269				PGF_01171061	hypothetical protein	291221	291373	-	bi (<->)	NC_012985	349	50	fig|537021.9.peg.349			hypothetical protein	1	0.98	bi (<->)	CP004005	338	50	fig|1174529.3.peg.338			hypothetical protein	1	0.98	bi (<->)	JFGQ01000001	358	50	fig|34021.4.peg.358			hypothetical protein	1	0.98	bi (<->)	AP014595	342	46	fig|931202.3.peg.342			hypothetical protein
CP040636	270	42	fig|34021.101.peg.270				PGF_01172305	hypothetical protein	291380	291508	+	bi (<->)	NC_012985	348	42	fig|537021.9.peg.348			hypothetical protein	1	0.976	bi (<->)	CP004005	337	42	fig|1174529.3.peg.337			hypothetical protein	1	0.976	bi (<->)	JFGQ01000001	357	42	fig|34021.4.peg.357			hypothetical protein	1	0.976	bi (<->)	AP014595	341	42	fig|931202.3.peg.341			hypothetical protein
CP040636	271	141	fig|34021.101.peg.271	FGD64_01305			PGF_00181364	hypothetical protein	291583	292008	+	bi (<->)	NC_012985	347	141	fig|537021.9.peg.347	CLIBASIA_01640		hypothetical protein	1	0.993	bi (<->)	CP004005	336	141	fig|1174529.3.peg.336	WSI_01550		hypothetical protein	1	0.993	bi (<->)	JFGQ01000001	356	141	fig|34021.4.peg.356	CD16_01680		hypothetical protein	1	0.993	bi (<->)	AP014595	340	141	fig|931202.3.peg.340			hypothetical protein
CP040636	272	480	fig|34021.101.peg.272	FGD64_01310	pyk		PGF_07760799	Pyruvate kinase (EC 2.7.1.40)	292011	293453	+	bi (<->)	NC_012985	346	480	fig|537021.9.peg.346	CLIBASIA_01635	pykA	Pyruvate kinase (EC 2.7.1.40)	1	0.998	bi (<->)	CP004005	335	480	fig|1174529.3.peg.335	WSI_01545		Pyruvate kinase (EC 2.7.1.40)	1	0.998	bi (<->)	JFGQ01000001	355	480	fig|34021.4.peg.355	CD16_01675		Pyruvate kinase (EC 2.7.1.40)	1	0.998	bi (<->)	AP014595	339	480	fig|931202.3.peg.339			Pyruvate kinase (EC 2.7.1.40)
CP040636	273	366	fig|34021.101.peg.273	FGD64_01315			PGF_00412885	Lipopolysaccharide core biosynthesis mannosyltransferase WadC	293501	294601	-	bi (<->)	NC_012985	345	366	fig|537021.9.peg.345	CLIBASIA_01630		Lipopolysaccharide core biosynthesis mannosyltransferase WadC	1	0.997	bi (<->)	CP004005	334	366	fig|1174529.3.peg.334	WSI_01540		Lipopolysaccharide core biosynthesis mannosyltransferase WadC	1	0.997	bi (<->)	JFGQ01000001	354	366	fig|34021.4.peg.354	CD16_01670		Lipopolysaccharide core biosynthesis mannosyltransferase WadC	1	0.997	bi (<->)	AP014595	338	366	fig|931202.3.peg.338			Lipopolysaccharide core biosynthesis mannosyltransferase WadC
CP040636	274	158	fig|34021.101.peg.274	FGD64_01320	greA		PGF_01043799	Transcription elongation factor GreA	294592	295068	-	bi (<->)	NC_012985	344	158	fig|537021.9.peg.344	CLIBASIA_01625	greA	Transcription elongation factor GreA	1	0.994	bi (<->)	CP004005	333	158	fig|1174529.3.peg.333	WSI_01535		Transcription elongation factor GreA	1	0.994	bi (<->)	JFGQ01000001	353	158	fig|34021.4.peg.353	CD16_01665		Transcription elongation factor GreA	0.994	0.994	bi (<->)	AP014595	337	158	fig|931202.3.peg.337			Transcription elongation factor GreA
CP040636	275	1162	fig|34021.101.peg.275	FGD64_01325	carB		PGF_00416410	Carbamoyl-phosphate synthase large chain (EC 6.3.5.5)	295234	298722	-	bi (<->)	NC_012985	343	1162	fig|537021.9.peg.343	CLIBASIA_01620	carB	Carbamoyl-phosphate synthase large chain (EC 6.3.5.5)	1	0.999	bi (<->)	CP004005	332	1162	fig|1174529.3.peg.332	WSI_01530		Carbamoyl-phosphate synthase large chain (EC 6.3.5.5)	1	0.999	bi (<->)	JFGQ01000001	352	1162	fig|34021.4.peg.352	CD16_01660		Carbamoyl-phosphate synthase large chain (EC 6.3.5.5)	1	0.999	bi (<->)	AP014595	336	1162	fig|931202.3.peg.336			Carbamoyl-phosphate synthase large chain (EC 6.3.5.5)
CP040636	276	261	fig|34021.101.peg.276	FGD64_01330			PGF_00045900	Pyridoxine 5'-phosphate synthase (EC 2.6.99.2)	299088	299873	-	bi (<->)	NC_012985	342	261	fig|537021.9.peg.342	CLIBASIA_01615	pdxJ	Pyridoxine 5'-phosphate synthase (EC 2.6.99.2)	1	0.996	bi (<->)	CP004005	331	261	fig|1174529.3.peg.331	WSI_01525		Pyridoxine 5'-phosphate synthase (EC 2.6.99.2)	1	0.996	bi (<->)	JFGQ01000001	351	261	fig|34021.4.peg.351	CD16_01655		Pyridoxine 5'-phosphate synthase (EC 2.6.99.2)	1	0.996	bi (<->)	AP014595	335	261	fig|931202.3.peg.335			Pyridoxine 5'-phosphate synthase (EC 2.6.99.2)
CP040636	277	95	fig|34021.101.peg.277	FGD64_01335	rpsU		PGF_04034430	SSU ribosomal protein S21p	300099	300386	+	bi (<->)	NC_012985	341	95	fig|537021.9.peg.341	CLIBASIA_01610	rpsU	SSU ribosomal protein S21p	1	0.989	bi (<->)	CP004005	330	95	fig|1174529.3.peg.330	WSI_01520		SSU ribosomal protein S21p	1	0.989	bi (<->)	JFGQ01000001	350	95	fig|34021.4.peg.350	CD16_01650		SSU ribosomal protein S21p	1	0.989	bi (<->)	AP014595	334	95	fig|931202.3.peg.334			SSU ribosomal protein S21p
CP040636	278	298	fig|34021.101.peg.278	FGD64_01340			PGF_08225224	hypothetical protein	300413	301309	+	bi (<->)	NC_012985	340	298	fig|537021.9.peg.340	CLIBASIA_01605		hypothetical protein	1	0.997	bi (<->)	CP004005	329	298	fig|1174529.3.peg.329	WSI_01515		hypothetical protein	1	0.997	bi (<->)	JFGQ01000001	349	298	fig|34021.4.peg.349	CD16_01645		hypothetical protein	1	0.997	bi (<->)	AP014595	333	298	fig|931202.3.peg.333			hypothetical protein
CP040636	279	336	fig|34021.101.peg.279	FGD64_01345			PGF_06594113	D-alanyl-D-alanine carboxypeptidase (EC 3.4.16.4)	301529	302539	-	bi (<->)	NC_012985	339	336	fig|537021.9.peg.339	CLIBASIA_01600		D-alanyl-D-alanine carboxypeptidase (EC 3.4.16.4)	1	0.997	bi (<->)	CP004005	328	336	fig|1174529.3.peg.328	WSI_01510		D-alanyl-D-alanine carboxypeptidase (EC 3.4.16.4)	1	0.997	bi (<->)	JFGQ01000001	348	336	fig|34021.4.peg.348	CD16_01640		D-alanyl-D-alanine carboxypeptidase (EC 3.4.16.4)	1	0.997	bi (<->)	AP014595	332	336	fig|931202.3.peg.332			D-alanyl-D-alanine carboxypeptidase (EC 3.4.16.4)
CP040636	280	362	fig|34021.101.peg.280	FGD64_01350			PGF_01033770	Dihydroorotate dehydrogenase (quinone) (EC 1.3.5.2)	302733	303821	-	bi (<->)	NC_012985	338	362	fig|537021.9.peg.338	CLIBASIA_01595	pyrD	Dihydroorotate dehydrogenase (quinone) (EC 1.3.5.2)	1	0.997	bi (<->)	CP004005	327	362	fig|1174529.3.peg.327	WSI_01505		Dihydroorotate dehydrogenase (quinone) (EC 1.3.5.2)	1	0.997	bi (<->)	JFGQ01000001	347	362	fig|34021.4.peg.347	CD16_01635		Dihydroorotate dehydrogenase (quinone) (EC 1.3.5.2)	1	0.997	bi (<->)	AP014595	331	362	fig|931202.3.peg.331			Dihydroorotate dehydrogenase (quinone) (EC 1.3.5.2)
CP040636	281	305	fig|34021.101.peg.281	FGD64_01355	argF		PGF_02346669	Ornithine carbamoyltransferase (EC 2.1.3.3)	303959	304876	-	bi (<->)	NC_012985	337	305	fig|537021.9.peg.337	CLIBASIA_01590	argF	Ornithine carbamoyltransferase (EC 2.1.3.3)	1	0.997	bi (<->)	CP004005	326	305	fig|1174529.3.peg.326	WSI_01500		Ornithine carbamoyltransferase (EC 2.1.3.3)	1	0.997	bi (<->)	JFGQ01000001	346	305	fig|34021.4.peg.346	CD16_01630		Ornithine carbamoyltransferase (EC 2.1.3.3)	1	0.997	bi (<->)	AP014595	330	305	fig|931202.3.peg.330			Ornithine carbamoyltransferase (EC 2.1.3.3)
CP040636	282	392	fig|34021.101.peg.282	FGD64_01360			PGF_00027514	N-acetylornithine aminotransferase (EC 2.6.1.11)	304932	306110	-	bi (<->)	NC_012985	336	392	fig|537021.9.peg.336	CLIBASIA_01585	argD	N-acetylornithine aminotransferase (EC 2.6.1.11)	1	0.997	bi (<->)	CP004005	325	392	fig|1174529.3.peg.325	WSI_01495		N-acetylornithine aminotransferase (EC 2.6.1.11)	1	0.997	bi (<->)	JFGQ01000001	345	392	fig|34021.4.peg.345	CD16_01625		N-acetylornithine aminotransferase (EC 2.6.1.11)	1	0.997	bi (<->)	AP014595	329	392	fig|931202.3.peg.329			N-acetylornithine aminotransferase (EC 2.6.1.11)
CP040636	283	178	fig|34021.101.peg.283	FGD64_01365			PGF_05205838	hypothetical protein	306431	306967	+	bi (<->)	NC_012985	335	178	fig|537021.9.peg.335	CLIBASIA_01580		hypothetical protein	1	0.994	bi (<->)	CP004005	324	178	fig|1174529.3.peg.324	WSI_01490		hypothetical protein	1	0.994	bi (<->)	JFGQ01000001	344	178	fig|34021.4.peg.344	CD16_01620		hypothetical protein	1	0.994	bi (<->)	AP014595	328	178	fig|931202.3.peg.328			hypothetical protein
CP040636	284	189	fig|34021.101.peg.284	FGD64_01370			PGF_00435693	NifU protein	307114	307683	+	bi (<->)	NC_012985	334	189	fig|537021.9.peg.334	CLIBASIA_01575		NifU protein	1	0.995	bi (<->)	CP004005	323	189	fig|1174529.3.peg.323	WSI_01485		NifU protein	1	0.995	bi (<->)	JFGQ01000001	343	189	fig|34021.4.peg.343	CD16_01615		NifU protein	1	0.995	bi (<->)	AP014595	327	189	fig|931202.3.peg.327			NifU protein
CP040636	285	206	fig|34021.101.peg.285	FGD64_01375	tsaB		PGF_02792560	tRNA threonylcarbamoyladenosine biosynthesis protein TsaB	307699	308319	+	bi (<->)	NC_012985	333	206	fig|537021.9.peg.333	CLIBASIA_01570		tRNA threonylcarbamoyladenosine biosynthesis protein TsaB	1	0.995	bi (<->)	CP004005	322	206	fig|1174529.3.peg.322	WSI_01480		tRNA threonylcarbamoyladenosine biosynthesis protein TsaB	1	0.995	bi (<->)	JFGQ01000001	342	206	fig|34021.4.peg.342	CD16_01610		tRNA threonylcarbamoyladenosine biosynthesis protein TsaB	1	0.995	bi (<->)	AP014595	326	206	fig|931202.3.peg.326			tRNA threonylcarbamoyladenosine biosynthesis protein TsaB
CP040636	286	476	fig|34021.101.peg.286	FGD64_01380	miaB		PGF_08562657	tRNA-i(6)A37 methylthiotransferase (EC 2.8.4.3)	308444	309874	+	bi (<->)	NC_012985	332	457	fig|537021.9.peg.332	CLIBASIA_01565	miaB	tRNA-i(6)A37 methylthiotransferase (EC 2.8.4.3)	1	0.998	bi (<->)	CP004005	321	476	fig|1174529.3.peg.321	WSI_01475		tRNA-i(6)A37 methylthiotransferase (EC 2.8.4.3)	1	0.998	bi (<->)	JFGQ01000001	341	457	fig|34021.4.peg.341	CD16_01605		tRNA-i(6)A37 methylthiotransferase (EC 2.8.4.3)	1	0.998	bi (<->)	AP014595	325	457	fig|931202.3.peg.325			tRNA-i(6)A37 methylthiotransferase (EC 2.8.4.3)
CP040636	287	171	fig|34021.101.peg.287	FGD64_01385	ybeY		PGF_00020361	Metal-dependent hydrolase YbeY, involved in rRNA and/or ribosome maturation and assembly	310126	310641	+	bi (<->)	NC_012985	331	171	fig|537021.9.peg.331	CLIBASIA_01560		Metal-dependent hydrolase YbeY, involved in rRNA and/or ribosome maturation and assembly	1	0.994	bi (<->)	CP004005	320	171	fig|1174529.3.peg.320	WSI_01470		Metal-dependent hydrolase YbeY, involved in rRNA and/or ribosome maturation and assembly	1	0.994	bi (<->)	JFGQ01000001	340	171	fig|34021.4.peg.340	CD16_01600		Metal-dependent hydrolase YbeY, involved in rRNA and/or ribosome maturation and assembly	1	0.994	bi (<->)	AP014595	324	171	fig|931202.3.peg.324			Metal-dependent hydrolase YbeY, involved in rRNA and/or ribosome maturation and assembly
CP040636	288	43	fig|34021.101.peg.288				PGF_01172304	hypothetical protein	310643	310774	-	bi (<->)	NC_012985	330	43	fig|537021.9.peg.330			hypothetical protein	1	0.977	bi (<->)	CP004005	319	43	fig|1174529.3.peg.319			hypothetical protein	1	0.977	bi (<->)	JFGQ01000001	339	43	fig|34021.4.peg.339			hypothetical protein	1	0.977	bi (<->)	AP014595	323	43	fig|931202.3.peg.323			hypothetical protein
CP040636	289	272	fig|34021.101.peg.289	FGD64_01390			PGF_10525969	Magnesium and cobalt efflux protein CorC	310803	311621	+	bi (<->)	NC_012985	329	272	fig|537021.9.peg.329	CLIBASIA_01555		Magnesium and cobalt efflux protein CorC	1	0.996	bi (<->)	CP004005	318	272	fig|1174529.3.peg.318	WSI_01465		Magnesium and cobalt efflux protein CorC	1	0.996	bi (<->)	JFGQ01000001	338	272	fig|34021.4.peg.338	CD16_01595		Magnesium and cobalt efflux protein CorC	1	0.996	bi (<->)	AP014595	322	272	fig|931202.3.peg.322			Magnesium and cobalt efflux protein CorC
CP040636	290	518	fig|34021.101.peg.290	FGD64_01395	lnt		PGF_02325838	Apolipoprotein N-acyltransferase / Copper homeostasis protein CutE	311703	313259	+	bi (<->)	NC_012985	328	518	fig|537021.9.peg.328	CLIBASIA_01550	lnt	Apolipoprotein N-acyltransferase / Copper homeostasis protein CutE	1	0.998	bi (<->)	CP004005	317	518	fig|1174529.3.peg.317	WSI_01460		Apolipoprotein N-acyltransferase / Copper homeostasis protein CutE	1	0.998	bi (<->)	JFGQ01000001	337	518	fig|34021.4.peg.337	CD16_01590		Apolipoprotein N-acyltransferase / Copper homeostasis protein CutE	1	0.998	bi (<->)	AP014595	321	518	fig|931202.3.peg.321			Apolipoprotein N-acyltransferase / Copper homeostasis protein CutE
CP040636	291	144	fig|34021.101.peg.291	FGD64_01400			PGF_00945412	Predicted transcriptional regulator	313393	313827	+	bi (<->)	NC_012985	327	144	fig|537021.9.peg.327	CLIBASIA_01545		Predicted transcriptional regulator	1	0.993	bi (<->)	CP004005	316	144	fig|1174529.3.peg.316	WSI_01455		Predicted transcriptional regulator	1	0.993	bi (<->)	JFGQ01000001	336	144	fig|34021.4.peg.336	CD16_01585		Predicted transcriptional regulator	1	0.993	bi (<->)	AP014595	320	144	fig|931202.3.peg.320			Predicted transcriptional regulator
CP040636	292	413	fig|34021.101.peg.292	FGD64_01405			PGF_03202156	S-adenosylmethionine synthetase (EC 2.5.1.6)	313912	315153	+	bi (<->)	NC_012985	326	413	fig|537021.9.peg.326	CLIBASIA_01540	metK	S-adenosylmethionine synthetase (EC 2.5.1.6)	1	0.998	bi (<->)	CP004005	315	413	fig|1174529.3.peg.315	WSI_01450		S-adenosylmethionine synthetase (EC 2.5.1.6)	1	0.998	bi (<->)	JFGQ01000001	335	413	fig|34021.4.peg.335	CD16_01580		S-adenosylmethionine synthetase (EC 2.5.1.6)	1	0.998	bi (<->)	AP014595	319	413	fig|931202.3.peg.319			S-adenosylmethionine synthetase (EC 2.5.1.6)
CP040636	293	470	fig|34021.101.peg.293	FGD64_01410	der		PGF_00007024	GTP-binding protein EngA	316007	317419	-	bi (<->)	NC_012985	325	470	fig|537021.9.peg.325	CLIBASIA_01535	engA	GTP-binding protein EngA	1	0.998	bi (<->)	CP004005	314	470	fig|1174529.3.peg.314	WSI_01445		GTP-binding protein EngA	1	0.998	bi (<->)	JFGQ01000001	334	470	fig|34021.4.peg.334	CD16_01575		GTP-binding protein EngA	1	0.998	bi (<->)	AP014595	318	470	fig|931202.3.peg.318			GTP-binding protein EngA
CP040636	294	218	fig|34021.101.peg.294	FGD64_01415			PGF_00342978	hypothetical protein	317430	318086	-	bi (<->)	NC_012985	324	219	fig|537021.9.peg.324	CLIBASIA_01530		hypothetical protein	1	0.991	bi (<->)	CP004005	313	219	fig|1174529.3.peg.313	WSI_01440		hypothetical protein	1	0.991	bi (<->)	JFGQ01000001	333	218	fig|34021.4.peg.333	CD16_01570		hypothetical protein	1	0.995	bi (<->)	AP014595	317	219	fig|931202.3.peg.317			hypothetical protein
CP040636	295	396	fig|34021.101.peg.295	FGD64_01420	carA		PGF_07015581	Carbamoyl-phosphate synthase small chain (EC 6.3.5.5)	318445	319635	+	bi (<->)	NC_012985	323	396	fig|537021.9.peg.323	CLIBASIA_01525	carA	Carbamoyl-phosphate synthase small chain (EC 6.3.5.5)	1	0.997	bi (<->)	CP004005	312	396	fig|1174529.3.peg.312	WSI_01435		Carbamoyl-phosphate synthase small chain (EC 6.3.5.5)	1	0.997	bi (<->)	JFGQ01000001	332	396	fig|34021.4.peg.332	CD16_01565		Carbamoyl-phosphate synthase small chain (EC 6.3.5.5)	1	0.997	bi (<->)	AP014595	316	396	fig|931202.3.peg.316			Carbamoyl-phosphate synthase small chain (EC 6.3.5.5)
CP040636	296	601	fig|34021.101.peg.296	FGD64_01425	aspS		PGF_00982259	Aspartyl-tRNA synthetase (EC 6.1.1.12) @ Aspartyl-tRNA(Asn) synthetase (EC 6.1.1.23)	320117	321922	+	bi (<->)	NC_012985	322	622	fig|537021.9.peg.322	CLIBASIA_01520	aspS	Aspartyl-tRNA synthetase (EC 6.1.1.12) @ Aspartyl-tRNA(Asn) synthetase (EC 6.1.1.23)	0.997	0.963	bi (<->)	CP004005	311	601	fig|1174529.3.peg.311	WSI_01430		Aspartyl-tRNA synthetase (EC 6.1.1.12) @ Aspartyl-tRNA(Asn) synthetase (EC 6.1.1.23)	1	0.998	bi (<->)	JFGQ01000001	331	601	fig|34021.4.peg.331	CD16_01560		Aspartyl-tRNA synthetase (EC 6.1.1.12) @ Aspartyl-tRNA(Asn) synthetase (EC 6.1.1.23)	1	0.998	bi (<->)	AP014595	315	601	fig|931202.3.peg.315			Aspartyl-tRNA synthetase (EC 6.1.1.12) @ Aspartyl-tRNA(Asn) synthetase (EC 6.1.1.23)
CP040636	297	191	fig|34021.101.peg.297	FGD64_01430			PGF_07051332	LSU ribosomal protein L25p	322067	322642	-	bi (<->)	NC_012985	321	191	fig|537021.9.peg.321	CLIBASIA_01515		LSU ribosomal protein L25p	1	0.995	bi (<->)	CP004005	309	191	fig|1174529.3.peg.309	WSI_01425		LSU ribosomal protein L25p	1	0.995	bi (<->)	JFGQ01000001	329	191	fig|34021.4.peg.329	CD16_01555		LSU ribosomal protein L25p	1	0.995	bi (<->)	AP014595	313	191	fig|931202.3.peg.313			LSU ribosomal protein L25p
CP040636	298	188	fig|34021.101.peg.298	FGD64_01435			PGF_03072132	CarD-like transcriptional regulator	322985	323551	-	bi (<->)	NC_012985	320	188	fig|537021.9.peg.320	CLIBASIA_01510		CarD-like transcriptional regulator	1	0.995	bi (<->)	CP004005	308	188	fig|1174529.3.peg.308	WSI_01420		CarD-like transcriptional regulator	1	0.995	bi (<->)	JFGQ01000001	328	188	fig|34021.4.peg.328	CD16_01550		CarD-like transcriptional regulator	1	0.995	bi (<->)	AP014595	312	188	fig|931202.3.peg.312			CarD-like transcriptional regulator
CP040636	299	113	fig|34021.101.peg.299	FGD64_01440			PGF_05759627	4Fe-4S dicluster fused with DUF3470	323867	324208	-	bi (<->)	NC_012985	319	96	fig|537021.9.peg.319	CLIBASIA_01505		4Fe-4S dicluster fused with DUF3470	0.99	0.99	bi (<->)	CP004005	307	96	fig|1174529.3.peg.307	WSI_01415		4Fe-4S dicluster fused with DUF3470	0.99	0.99	bi (<->)	JFGQ01000001	327	96	fig|34021.4.peg.327	CD16_01545		4Fe-4S dicluster fused with DUF3470	0.99	0.99	bi (<->)	AP014595	311	96	fig|931202.3.peg.311			4Fe-4S dicluster fused with DUF3470
CP040636	300	513	fig|34021.101.peg.300	FGD64_01445			PGF_00064171	UPF0053 inner membrane protein YoaE	324593	326134	+	bi (<->)	NC_012985	318	451	fig|537021.9.peg.318	CLIBASIA_01500		UPF0053 inner membrane protein YoaE	1	0.998	bi (<->)	CP004005	306	513	fig|1174529.3.peg.306	WSI_01410		UPF0053 inner membrane protein YoaE	1	0.998	bi (<->)	JFGQ01000001	326	513	fig|34021.4.peg.326	CD16_01540		UPF0053 inner membrane protein YoaE	1	0.998	bi (<->)	AP014595	309	513	fig|931202.3.peg.309			UPF0053 inner membrane protein YoaE
CP040636	301	520	fig|34021.101.peg.301	FGD64_01450	guaA		PGF_00006935	GMP synthase [glutamine-hydrolyzing], amidotransferase subunit (EC 6.3.5.2) / GMP synthase [glutamine-hydrolyzing], ATP pyrophosphatase subunit (EC 6.3.5.2)	326299	327861	+	bi (<->)	NC_012985	317	520	fig|537021.9.peg.317	CLIBASIA_01495	guaA	GMP synthase [glutamine-hydrolyzing], amidotransferase subunit (EC 6.3.5.2) / GMP synthase [glutamine-hydrolyzing], ATP pyrophosphatase subunit (EC 6.3.5.2)	1	0.998	bi (<->)	CP004005	305	520	fig|1174529.3.peg.305	WSI_01405		GMP synthase [glutamine-hydrolyzing], amidotransferase subunit (EC 6.3.5.2) / GMP synthase [glutamine-hydrolyzing], ATP pyrophosphatase subunit (EC 6.3.5.2)	1	0.998	bi (<->)	JFGQ01000001	325	520	fig|34021.4.peg.325	CD16_01535	guaA	GMP synthase [glutamine-hydrolyzing], amidotransferase subunit (EC 6.3.5.2) / GMP synthase [glutamine-hydrolyzing], ATP pyrophosphatase subunit (EC 6.3.5.2)	1	0.998	bi (<->)	AP014595	308	520	fig|931202.3.peg.308			GMP synthase [glutamine-hydrolyzing], amidotransferase subunit (EC 6.3.5.2) / GMP synthase [glutamine-hydrolyzing], ATP pyrophosphatase subunit (EC 6.3.5.2)
CP040636	302	820	fig|34021.101.peg.302	FGD64_01455			PGF_06733635	Sensory box histidine kinase	327993	330455	-	bi (<->)	NC_012985	316	820	fig|537021.9.peg.316	CLIBASIA_01490		Sensory box histidine kinase	1	0.999	bi (<->)	CP004005	304	820	fig|1174529.3.peg.304	WSI_01400		Sensory box histidine kinase	1	0.999	bi (<->)	JFGQ01000001	324	820	fig|34021.4.peg.324	CD16_01530		Sensory box histidine kinase	1	0.999	bi (<->)	AP014595	307	820	fig|931202.3.peg.307			Sensory box histidine kinase
CP040636	303	94	fig|34021.101.peg.303	FGD64_01465			PGF_01172233	hypothetical protein	331221	331505	-	bi (<->)	NC_012985	315	94	fig|537021.9.peg.315	CLIBASIA_01485		hypothetical protein	1	0.989	bi (<->)	CP004005	302	94	fig|1174529.3.peg.302	WSI_01395		hypothetical protein	1	0.989	bi (<->)	JFGQ01000001	322	94	fig|34021.4.peg.322	CD16_01520		hypothetical protein	1	0.989	bi (<->)	AP014595	306	94	fig|931202.3.peg.306			hypothetical protein
CP040636	304	288	fig|34021.101.peg.304	FGD64_01470			PGF_05621995	Prolipoprotein diacylglyceryl transferase	331667	332533	+	bi (<->)	NC_012985	314	288	fig|537021.9.peg.314	CLIBASIA_01480		Prolipoprotein diacylglyceryl transferase	1	0.997	bi (<->)	CP004005	301	288	fig|1174529.3.peg.301	WSI_01390		Prolipoprotein diacylglyceryl transferase	1	0.997	bi (<->)	JFGQ01000001	321	288	fig|34021.4.peg.321	CD16_01515		Prolipoprotein diacylglyceryl transferase	1	0.997	bi (<->)	AP014595	305	288	fig|931202.3.peg.305			Prolipoprotein diacylglyceryl transferase
CP040636	305	362	fig|34021.101.peg.305	FGD64_01475			PGF_02098447	SAM-dependent methyltransferase, MidA	332523	333611	+	bi (<->)	NC_012985	313	362	fig|537021.9.peg.313	CLIBASIA_01475		SAM-dependent methyltransferase, MidA	1	0.997	bi (<->)	CP004005	300	362	fig|1174529.3.peg.300	WSI_01385		SAM-dependent methyltransferase, MidA	1	0.997	bi (<->)	JFGQ01000001	320	362	fig|34021.4.peg.320	CD16_01510		SAM-dependent methyltransferase, MidA	1	0.997	bi (<->)	AP014595	304	362	fig|931202.3.peg.304			SAM-dependent methyltransferase, MidA
CP040636	306	310	fig|34021.101.peg.306	FGD64_01480			PGF_00048782	Ribose-phosphate pyrophosphokinase (EC 2.7.6.1)	333938	334870	+	bi (<->)	NC_012985	312	310	fig|537021.9.peg.312	CLIBASIA_01470		Ribose-phosphate pyrophosphokinase (EC 2.7.6.1)	1	0.997	bi (<->)	CP004005	299	310	fig|1174529.3.peg.299	WSI_01380		Ribose-phosphate pyrophosphokinase (EC 2.7.6.1)	1	0.997	bi (<->)	JFGQ01000001	319	310	fig|34021.4.peg.319	CD16_01505		Ribose-phosphate pyrophosphokinase (EC 2.7.6.1)	1	0.997	bi (<->)	AP014595	303	310	fig|931202.3.peg.303			Ribose-phosphate pyrophosphokinase (EC 2.7.6.1)
CP040636	307	64	fig|34021.101.peg.307	FGD64_01485			PGF_10531579	Uncharacterized protein RSP_1104	334970	335164	-	bi (<->)	NC_012985	311	64	fig|537021.9.peg.311	CLIBASIA_01465		Uncharacterized protein RSP_1104	1	0.984	bi (<->)	CP004005	298	64	fig|1174529.3.peg.298	WSI_01375		Uncharacterized protein RSP_1104	1	0.984	bi (<->)	JFGQ01000001	318	64	fig|34021.4.peg.318	CD16_01500		Uncharacterized protein RSP_1104	1	0.984	bi (<->)	AP014595	302	64	fig|931202.3.peg.302			Uncharacterized protein RSP_1104
CP040636	308	45	fig|34021.101.peg.308				PGF_01172303	hypothetical protein	335546	335683	+	bi (<->)	NC_012985	310	45	fig|537021.9.peg.310	CLIBASIA_01460		hypothetical protein	1	0.978	bi (<->)	CP004005	297	45	fig|1174529.3.peg.297	WSI_01370		hypothetical protein	1	0.978	bi (<->)	JFGQ01000001	317	45	fig|34021.4.peg.317			hypothetical protein	1	0.978	bi (<->)	AP014595	301	45	fig|931202.3.peg.301			hypothetical protein
CP040636	309	354	fig|34021.101.peg.309	FGD64_01490			PGF_00048829	LSU rRNA pseudouridine(2605) synthase (EC 5.4.99.22)	337024	338088	+	bi (<->)	NC_012985	309	354	fig|537021.9.peg.309	CLIBASIA_01455		LSU rRNA pseudouridine(2605) synthase (EC 5.4.99.22)	1	0.997	bi (<->)	CP004005	296	354	fig|1174529.3.peg.296	WSI_01365		LSU rRNA pseudouridine(2605) synthase (EC 5.4.99.22)	1	0.997	bi (<->)	JFGQ01000001	316	354	fig|34021.4.peg.316	CD16_01490		LSU rRNA pseudouridine(2605) synthase (EC 5.4.99.22)	1	0.997	bi (<->)	AP014595	300	354	fig|931202.3.peg.300			LSU rRNA pseudouridine(2605) synthase (EC 5.4.99.22)
CP040636	310	189	fig|34021.101.peg.310	FGD64_01495	rsmD		PGF_07133621	16S rRNA (guanine(966)-N(2))-methyltransferase (EC 2.1.1.171)	338181	338750	+	bi (<->)	NC_012985	308	189	fig|537021.9.peg.308	CLIBASIA_01450		16S rRNA (guanine(966)-N(2))-methyltransferase (EC 2.1.1.171)	1	0.995	bi (<->)	CP004005	295	189	fig|1174529.3.peg.295	WSI_01360		16S rRNA (guanine(966)-N(2))-methyltransferase (EC 2.1.1.171)	1	0.995	bi (<->)	JFGQ01000001	315	189	fig|34021.4.peg.315	CD16_01485		16S rRNA (guanine(966)-N(2))-methyltransferase (EC 2.1.1.171)	1	0.995	bi (<->)	AP014595	299	189	fig|931202.3.peg.299			16S rRNA (guanine(966)-N(2))-methyltransferase (EC 2.1.1.171)
CP040636	311	286	fig|34021.101.peg.311	FGD64_01500			PGF_03396423	FIG043197: Inositol monophosphatase family protein	339097	339957	+	bi (<->)	NC_012985	307	286	fig|537021.9.peg.307	CLIBASIA_01445		FIG043197: Inositol monophosphatase family protein	1	0.997	bi (<->)	CP004005	294	286	fig|1174529.3.peg.294	WSI_01355		FIG043197: Inositol monophosphatase family protein	1	0.997	bi (<->)	JFGQ01000001	314	286	fig|34021.4.peg.314	CD16_01480		FIG043197: Inositol monophosphatase family protein	1	0.997	bi (<->)	AP014595	298	286	fig|931202.3.peg.298			FIG043197: Inositol monophosphatase family protein
CP040636	312	80	fig|34021.101.peg.312	FGD64_01505			PGF_00065784	Uncharacterized protein, Bsl7517 homolog	340029	340271	+	bi (<->)	NC_012985	306	80	fig|537021.9.peg.306	CLIBASIA_01440		Uncharacterized protein, Bsl7517 homolog	1	0.988	bi (<->)	CP004005	293	80	fig|1174529.3.peg.293	WSI_01350		Uncharacterized protein, Bsl7517 homolog	1	0.988	bi (<->)	JFGQ01000001	313	80	fig|34021.4.peg.313	CD16_01475		Uncharacterized protein, Bsl7517 homolog	1	0.988	bi (<->)	AP014595	297	80	fig|931202.3.peg.297			Uncharacterized protein, Bsl7517 homolog
CP040636	313	440	fig|34021.101.peg.313	FGD64_01510			PGF_10297270	3-deoxy-D-manno-octulosonic acid transferase (EC 2.4.99.12)(EC 2.4.99.13)	340357	341679	+	bi (<->)	NC_012985	305	440	fig|537021.9.peg.305	CLIBASIA_01435	kdtA	3-deoxy-D-manno-octulosonic acid transferase (EC 2.4.99.12)(EC 2.4.99.13)	1	0.998	bi (<->)	CP004005	292	440	fig|1174529.3.peg.292	WSI_01345		3-deoxy-D-manno-octulosonic acid transferase (EC 2.4.99.12)(EC 2.4.99.13)	1	0.998	bi (<->)	JFGQ01000001	312	440	fig|34021.4.peg.312	CD16_01470		3-deoxy-D-manno-octulosonic acid transferase (EC 2.4.99.12)(EC 2.4.99.13)	1	0.998	bi (<->)	AP014595	296	440	fig|931202.3.peg.296			3-deoxy-D-manno-octulosonic acid transferase (EC 2.4.99.12)(EC 2.4.99.13)
CP040636	314	338	fig|34021.101.peg.314	FGD64_01515			PGF_08244241	Tetraacyldisaccharide 4'-kinase (EC 2.7.1.130)	341735	342751	+	bi (<->)	NC_012985	304	338	fig|537021.9.peg.304	CLIBASIA_01430	lpxK	Tetraacyldisaccharide 4'-kinase (EC 2.7.1.130)	1	0.997	bi (<->)	CP004005	291	338	fig|1174529.3.peg.291	WSI_01340		Tetraacyldisaccharide 4'-kinase (EC 2.7.1.130)	1	0.997	bi (<->)	JFGQ01000001	311	338	fig|34021.4.peg.311	CD16_01465		Tetraacyldisaccharide 4'-kinase (EC 2.7.1.130)	1	0.997	bi (<->)	AP014595	295	338	fig|931202.3.peg.295			Tetraacyldisaccharide 4'-kinase (EC 2.7.1.130)
CP040636	315	71	fig|34021.101.peg.315	FGD64_01520			PGF_01172302	hypothetical protein	342748	342963	-	bi (<->)	NC_012985	303	71	fig|537021.9.peg.303	CLIBASIA_01425		hypothetical protein	1	0.986	bi (<->)	CP004005	290	71	fig|1174529.3.peg.290	WSI_01335		hypothetical protein	1	0.986	bi (<->)	JFGQ01000001	310	71	fig|34021.4.peg.310	CD16_01460		hypothetical protein	1	0.986	bi (<->)	AP014595	294	71	fig|931202.3.peg.294			hypothetical protein
CP040636	316	594	fig|34021.101.peg.316	FGD64_01525	mutL		PGF_05507938	DNA mismatch repair protein MutL	343016	344800	-	bi (<->)	NC_012985	302	594	fig|537021.9.peg.302	CLIBASIA_01420	mutL	DNA mismatch repair protein MutL	1	0.998	bi (<->)	CP004005	289	594	fig|1174529.3.peg.289	WSI_01330		DNA mismatch repair protein MutL	1	0.998	bi (<->)	JFGQ01000001	309	594	fig|34021.4.peg.309	CD16_01455		DNA mismatch repair protein MutL	1	0.998	bi (<->)	AP014595	293	594	fig|931202.3.peg.293			DNA mismatch repair protein MutL
CP040636	317	282	fig|34021.101.peg.317	FGD64_01530	rsmA		PGF_00049827	SSU rRNA (adenine(1518)-N(6)/adenine(1519)-N(6))-dimethyltransferase (EC 2.1.1.182)	344929	345777	-	bi (<->)	NC_012985	301	284	fig|537021.9.peg.301	CLIBASIA_01415	ksgA	SSU rRNA (adenine(1518)-N(6)/adenine(1519)-N(6))-dimethyltransferase (EC 2.1.1.182)	1	0.989	bi (<->)	CP004005	288	284	fig|1174529.3.peg.288	WSI_01325		SSU rRNA (adenine(1518)-N(6)/adenine(1519)-N(6))-dimethyltransferase (EC 2.1.1.182)	1	0.989	bi (<->)	JFGQ01000001	308	284	fig|34021.4.peg.308	CD16_01450		SSU rRNA (adenine(1518)-N(6)/adenine(1519)-N(6))-dimethyltransferase (EC 2.1.1.182)	1	0.989	bi (<->)	AP014595	292	284	fig|931202.3.peg.292			SSU rRNA (adenine(1518)-N(6)/adenine(1519)-N(6))-dimethyltransferase (EC 2.1.1.182)
CP040636	318	346	fig|34021.101.peg.318	FGD64_01535	pdxA		PGF_00424447	4-hydroxythreonine-4-phosphate dehydrogenase (EC 1.1.1.262)	345767	346807	-	bi (<->)	NC_012985	300	343	fig|537021.9.peg.300	CLIBASIA_01410	pdxA	4-hydroxythreonine-4-phosphate dehydrogenase (EC 1.1.1.262)	1	0.997	bi (<->)	CP004005	287	343	fig|1174529.3.peg.287	WSI_01320		4-hydroxythreonine-4-phosphate dehydrogenase (EC 1.1.1.262)	1	0.997	bi (<->)	JFGQ01000001	307	343	fig|34021.4.peg.307	CD16_01445		4-hydroxythreonine-4-phosphate dehydrogenase (EC 1.1.1.262)	1	0.997	bi (<->)	AP014595	291	343	fig|931202.3.peg.291			4-hydroxythreonine-4-phosphate dehydrogenase (EC 1.1.1.262)
CP040636	319	280	fig|34021.101.peg.319	FGD64_01540			PGF_10529679	Periplasmic chaperone and peptidyl-prolyl cis-trans isomerase of outer membrane proteins SurA (EC 5.2.1.8)	346816	347658	-	bi (<->)	NC_012985	299	280	fig|537021.9.peg.299	CLIBASIA_01405		Periplasmic chaperone and peptidyl-prolyl cis-trans isomerase of outer membrane proteins SurA (EC 5.2.1.8)	1	0.996	bi (<->)	CP004005	286	317	fig|1174529.3.peg.286	WSI_01315		Periplasmic chaperone and peptidyl-prolyl cis-trans isomerase of outer membrane proteins SurA (EC 5.2.1.8)	1	0.88	bi (<->)	JFGQ01000001	306	280	fig|34021.4.peg.306	CD16_01440		Periplasmic chaperone and peptidyl-prolyl cis-trans isomerase of outer membrane proteins SurA (EC 5.2.1.8)	1	0.996	bi (<->)	AP014595	290	280	fig|931202.3.peg.290			Periplasmic chaperone and peptidyl-prolyl cis-trans isomerase of outer membrane proteins SurA (EC 5.2.1.8)
CP040636	320	38	fig|34021.101.peg.320				PGF_01172301	hypothetical protein	347657	347773	+	bi (<->)	NC_012985	298	38	fig|537021.9.peg.298			hypothetical protein	1	0.974	bi (<->)	CP004005	285	38	fig|1174529.3.peg.285			hypothetical protein	1	0.974	bi (<->)	JFGQ01000001	305	38	fig|34021.4.peg.305			hypothetical protein	1	0.974	bi (<->)	AP014595	289	38	fig|931202.3.peg.289			hypothetical protein
CP040636	321	762	fig|34021.101.peg.321	FGD64_01545			PGF_09964285	LPS-assembly protein LptD @ Organic solvent tolerance protein precursor	347827	350115	-	bi (<->)	NC_012985	297	762	fig|537021.9.peg.297	CLIBASIA_01400		LPS-assembly protein LptD @ Organic solvent tolerance protein precursor	1	0.999	bi (<->)	CP004005	284	762	fig|1174529.3.peg.284	WSI_01310		LPS-assembly protein LptD @ Organic solvent tolerance protein precursor	0.999	0.999	bi (<->)	JFGQ01000001	304	762	fig|34021.4.peg.304	CD16_01435		LPS-assembly protein LptD @ Organic solvent tolerance protein precursor	1	0.999	bi (<->)	AP014595	288	762	fig|931202.3.peg.288			LPS-assembly protein LptD @ Organic solvent tolerance protein precursor
CP040636	322	361	fig|34021.101.peg.322	FGD64_01550			PGF_00409350	Lipopolysaccharide export system permease protein LptG	350118	351203	-	bi (<->)	NC_012985	296	361	fig|537021.9.peg.296	CLIBASIA_01395		Lipopolysaccharide export system permease protein LptG	1	0.997	bi (<->)	CP004005	283	337	fig|1174529.3.peg.283	WSI_01305		Lipopolysaccharide export system permease protein LptG	1	0.997	bi (<->)	JFGQ01000001	303	335	fig|34021.4.peg.303	CD16_01430		Lipopolysaccharide export system permease protein LptG	0.991	0.997	bi (<->)	AP014595	287	361	fig|931202.3.peg.287			Lipopolysaccharide export system permease protein LptG
CP040636	323	398	fig|34021.101.peg.323	FGD64_01555			PGF_12949652	Lipopolysaccharide export system permease protein LptF	351244	352440	-	bi (<->)	NC_012985	295	398	fig|537021.9.peg.295	CLIBASIA_01390		Lipopolysaccharide export system permease protein LptF	1	0.997	bi (<->)	CP004005	282	398	fig|1174529.3.peg.282	WSI_01300		Lipopolysaccharide export system permease protein LptF	1	0.997	bi (<->)	JFGQ01000001	302	398	fig|34021.4.peg.302	CD16_01425		Lipopolysaccharide export system permease protein LptF	1	0.997	bi (<->)	AP014595	286	398	fig|931202.3.peg.286			Lipopolysaccharide export system permease protein LptF
CP040636	324	494	fig|34021.101.peg.324	FGD64_01560			PGF_07629184	Cytosol aminopeptidase PepA (EC 3.4.11.1)	352546	354030	+	bi (<->)	NC_012985	294	494	fig|537021.9.peg.294	CLIBASIA_01385		Cytosol aminopeptidase PepA (EC 3.4.11.1)	1	0.998	bi (<->)	CP004005	281	494	fig|1174529.3.peg.281	WSI_01295		Cytosol aminopeptidase PepA (EC 3.4.11.1)	1	0.998	bi (<->)	JFGQ01000001	301	494	fig|34021.4.peg.301	CD16_01420		Cytosol aminopeptidase PepA (EC 3.4.11.1)	1	0.998	bi (<->)	AP014595	285	494	fig|931202.3.peg.285			Cytosol aminopeptidase PepA (EC 3.4.11.1)
CP040636	325	141	fig|34021.101.peg.325	FGD64_01565			PGF_00645831	DNA polymerase III chi subunit (EC 2.7.7.7)	354027	354452	+	bi (<->)	NC_012985	293	141	fig|537021.9.peg.293	CLIBASIA_01380		DNA polymerase III chi subunit (EC 2.7.7.7)	1	0.993	bi (<->)	CP004005	280	141	fig|1174529.3.peg.280	WSI_01290		DNA polymerase III chi subunit (EC 2.7.7.7)	1	0.993	bi (<->)	JFGQ01000001	300	141	fig|34021.4.peg.300	CD16_01415		DNA polymerase III chi subunit (EC 2.7.7.7)	1	0.993	bi (<->)	AP014595	284	141	fig|931202.3.peg.284			DNA polymerase III chi subunit (EC 2.7.7.7)
CP040636	326	140	fig|34021.101.peg.326	FGD64_01570			PGF_03518570	Nucleoside diphosphate kinase (EC 2.7.4.6)	354627	355049	+	bi (<->)	NC_012985	292	140	fig|537021.9.peg.292	CLIBASIA_01375	ndk	Nucleoside diphosphate kinase (EC 2.7.4.6)	1	0.993	bi (<->)	CP004005	279	140	fig|1174529.3.peg.279	WSI_01285		Nucleoside diphosphate kinase (EC 2.7.4.6)	1	0.993	bi (<->)	JFGQ01000001	299	140	fig|34021.4.peg.299	CD16_01410	ndk	Nucleoside diphosphate kinase (EC 2.7.4.6)	1	0.993	bi (<->)	AP014595	283	140	fig|931202.3.peg.283			Nucleoside diphosphate kinase (EC 2.7.4.6)
CP040636	328	458	fig|34021.101.peg.328	FGD64_01575			PGF_01172300	hypothetical protein	355773	357149	+	bi (<->)	NC_012985	290	458	fig|537021.9.peg.290	CLIBASIA_01365		hypothetical protein	1	0.998	bi (<->)	CP004005	278	458	fig|1174529.3.peg.278	WSI_01275		hypothetical protein	1	0.998	bi (<->)	JFGQ01000001	298	458	fig|34021.4.peg.298	CD16_01400		hypothetical protein	1	0.998	bi (<->)	AP014595	281	458	fig|931202.3.peg.281			hypothetical protein
CP040636	330	426	fig|34021.101.peg.330	FGD64_01580	dctA		PGF_12712710	C4-dicarboxylate transport protein	357722	359002	-	bi (<->)	NC_012985	289	426	fig|537021.9.peg.289	CLIBASIA_01360		C4-dicarboxylate transport protein	1	0.998	bi (<->)	CP004005	277	426	fig|1174529.3.peg.277	WSI_01270		C4-dicarboxylate transport protein	1	0.998	bi (<->)	JFGQ01000001	297	426	fig|34021.4.peg.297	CD16_01395		C4-dicarboxylate transport protein	1	0.998	bi (<->)	AP014595	280	426	fig|931202.3.peg.280			C4-dicarboxylate transport protein
CP040636	331	436	fig|34021.101.peg.331	FGD64_01585			PGF_01172216	Alkaline protease secretion protein AprE	359309	360619	-	bi (<->)	NC_012985	288	436	fig|537021.9.peg.288	CLIBASIA_01355		Alkaline protease secretion protein AprE	1	0.998	bi (<->)	CP004005	276	436	fig|1174529.3.peg.276	WSI_01265		Alkaline protease secretion protein AprE	1	0.998	bi (<->)	JFGQ01000001	296	436	fig|34021.4.peg.296	CD16_01390		Alkaline protease secretion protein AprE	1	0.998	bi (<->)	AP014595	279	436	fig|931202.3.peg.279			Alkaline protease secretion protein AprE
CP040636	332	565	fig|34021.101.peg.332	FGD64_01590			PGF_01172223	hypothetical protein	360636	362333	-	bi (<->)	NC_012985	287	565	fig|537021.9.peg.287	CLIBASIA_01350		hypothetical protein	1	0.998	bi (<->)	CP004005	275	565	fig|1174529.3.peg.275	WSI_01260		hypothetical protein	1	0.998	bi (<->)	JFGQ01000001	295	480	fig|34021.4.peg.295	CD16_01385		hypothetical protein	0.998	0.998	bi (<->)	AP014595	278	565	fig|931202.3.peg.278			hypothetical protein
CP040636	333	665	fig|34021.101.peg.333	FGD64_01605			PGF_08225224	hypothetical protein	362577	364574	+	bi (<->)	NC_012985	286	665	fig|537021.9.peg.286	CLIBASIA_01345		hypothetical protein	1	0.998	bi (<->)	CP004005	274	497	fig|1174529.3.peg.274	WSI_01255		hypothetical protein	0.982	0.873	bi (<->)	JFGQ01000001	294	665	fig|34021.4.peg.294	CD16_01380		hypothetical protein	1	0.998	bi (<->)	AP014595	277	665	fig|931202.3.peg.277			hypothetical protein
CP040636	334	227	fig|34021.101.peg.334	FGD64_01610	nth		PGF_08394843	Endonuclease III (EC 4.2.99.18)	364593	365276	-	bi (<->)	NC_012985	285	227	fig|537021.9.peg.285	CLIBASIA_01340		Endonuclease III (EC 4.2.99.18)	1	0.996	bi (<->)	CP004005	273	227	fig|1174529.3.peg.273	WSI_01250		Endonuclease III (EC 4.2.99.18)	1	0.996	bi (<->)	JFGQ01000001	293	227	fig|34021.4.peg.293	CD16_01375		Endonuclease III (EC 4.2.99.18)	1	0.996	bi (<->)	AP014595	276	227	fig|931202.3.peg.276			Endonuclease III (EC 4.2.99.18)
CP040636	335	465	fig|34021.101.peg.335	FGD64_01615			PGF_00017389	ATP-dependent RNA helicase Atu1833	365401	366798	-	bi (<->)	NC_012985	284	465	fig|537021.9.peg.284	CLIBASIA_01335		ATP-dependent RNA helicase Atu1833	1	0.998	bi (<->)	CP004005	272	465	fig|1174529.3.peg.272	WSI_01245		ATP-dependent RNA helicase Atu1833	1	0.998	bi (<->)	JFGQ01000001	292	465	fig|34021.4.peg.292	CD16_01370		ATP-dependent RNA helicase Atu1833	1	0.998	bi (<->)	AP014595	275	465	fig|931202.3.peg.275			ATP-dependent RNA helicase Atu1833
CP040636	336	130	fig|34021.101.peg.336	FGD64_01620	flgB		PGF_01555804	Flagellar basal-body rod protein FlgB	367685	368077	+	bi (<->)	NC_012985	283	130	fig|537021.9.peg.283	CLIBASIA_01330	flgB	Flagellar basal-body rod protein FlgB	1	0.992	bi (<->)	CP004005	271	130	fig|1174529.3.peg.271	WSI_01240		Flagellar basal-body rod protein FlgB	1	0.992	bi (<->)	JFGQ01000001	291	130	fig|34021.4.peg.291	CD16_01365	flgB	Flagellar basal-body rod protein FlgB	1	0.992	bi (<->)	AP014595	274	130	fig|931202.3.peg.274			Flagellar basal-body rod protein FlgB
CP040636	337	134	fig|34021.101.peg.337	FGD64_01625	flgC		PGF_00005354	Flagellar basal-body rod protein FlgC	368082	368486	+	bi (<->)	NC_012985	282	134	fig|537021.9.peg.282	CLIBASIA_01325	flgC	Flagellar basal-body rod protein FlgC	1	0.993	bi (<->)	CP004005	270	134	fig|1174529.3.peg.270	WSI_01235		Flagellar basal-body rod protein FlgC	1	0.993	bi (<->)	JFGQ01000001	290	134	fig|34021.4.peg.290	CD16_01360	flgC	Flagellar basal-body rod protein FlgC	1	0.993	bi (<->)	AP014595	273	134	fig|931202.3.peg.273			Flagellar basal-body rod protein FlgC
CP040636	338	108	fig|34021.101.peg.338	FGD64_01630			PGF_02744871	Flagellar hook-basal body complex protein FliE	368486	368812	+	bi (<->)	NC_012985	281	107	fig|537021.9.peg.281	CLIBASIA_01320	fliE	Flagellar hook-basal body complex protein FliE	1	0.991	bi (<->)	CP004005	269	107	fig|1174529.3.peg.269	WSI_01230		Flagellar hook-basal body complex protein FliE	1	0.991	bi (<->)	JFGQ01000001	289	107	fig|34021.4.peg.289	CD16_01355		Flagellar hook-basal body complex protein FliE	1	0.991	bi (<->)	AP014595	272	107	fig|931202.3.peg.272			Flagellar hook-basal body complex protein FliE
CP040636	339	262	fig|34021.101.peg.339	FGD64_01635	flgG		PGF_00005358	Flagellar basal-body rod protein FlgG	368841	369629	+	bi (<->)	NC_012985	280	262	fig|537021.9.peg.280	CLIBASIA_01315	flgG	Flagellar basal-body rod protein FlgG	1	0.996	bi (<->)	CP004005	268	262	fig|1174529.3.peg.268	WSI_01225		Flagellar basal-body rod protein FlgG	1	0.996	bi (<->)	JFGQ01000001	288	262	fig|34021.4.peg.288	CD16_01350		Flagellar basal-body rod protein FlgG	1	0.996	bi (<->)	AP014595	271	262	fig|931202.3.peg.271			Flagellar basal-body rod protein FlgG
CP040636	340	152	fig|34021.101.peg.340	FGD64_01640	flgA		PGF_02203749	Flagellar basal-body P-ring formation protein FlgA	369647	370105	+	bi (<->)	NC_012985	279	152	fig|537021.9.peg.279	CLIBASIA_01310	flgA	Flagellar basal-body P-ring formation protein FlgA	1	0.993	bi (<->)	CP004005	267	152	fig|1174529.3.peg.267	WSI_01220		Flagellar basal-body P-ring formation protein FlgA	1	0.993	bi (<->)	JFGQ01000001	287	152	fig|34021.4.peg.287	CD16_01345		Flagellar basal-body P-ring formation protein FlgA	1	0.993	bi (<->)	AP014595	270	152	fig|931202.3.peg.270			Flagellar basal-body P-ring formation protein FlgA
CP040636	341	369	fig|34021.101.peg.341	FGD64_01645			PGF_00005288	Flagellar P-ring protein FlgI	370102	371211	+	bi (<->)	NC_012985	278	369	fig|537021.9.peg.278	CLIBASIA_01305	flgI	Flagellar P-ring protein FlgI	1	0.997	bi (<->)	CP004005	266	369	fig|1174529.3.peg.266	WSI_01215		Flagellar P-ring protein FlgI	1	0.997	bi (<->)	JFGQ01000001	286	369	fig|34021.4.peg.286	CD16_01340		Flagellar P-ring protein FlgI	1	0.997	bi (<->)	AP014595	269	369	fig|931202.3.peg.269			Flagellar P-ring protein FlgI
CP040636	342	175	fig|34021.101.peg.342	FGD64_01650			PGF_08339211	Flagellar motility protein MotE, a chaperone for MotC folding	371208	371735	+	bi (<->)	NC_012985	277	175	fig|537021.9.peg.277	CLIBASIA_01300		Flagellar motility protein MotE, a chaperone for MotC folding	1	0.994	bi (<->)	CP004005	265	175	fig|1174529.3.peg.265	WSI_01210		Flagellar motility protein MotE, a chaperone for MotC folding	1	0.994	bi (<->)	JFGQ01000001	285	175	fig|34021.4.peg.285	CD16_01335		Flagellar motility protein MotE, a chaperone for MotC folding	1	0.994	bi (<->)	AP014595	268	175	fig|931202.3.peg.268			Flagellar motility protein MotE, a chaperone for MotC folding
CP040636	343	238	fig|34021.101.peg.343	FGD64_01655	flgH		PGF_08607235	Flagellar L-ring protein FlgH	371735	372451	+	bi (<->)	NC_012985	276	238	fig|537021.9.peg.276	CLIBASIA_01295	flgH	Flagellar L-ring protein FlgH	1	0.996	bi (<->)	CP004005	264	238	fig|1174529.3.peg.264	WSI_01205		Flagellar L-ring protein FlgH	1	0.996	bi (<->)	JFGQ01000001	284	238	fig|34021.4.peg.284	CD16_01330		Flagellar L-ring protein FlgH	1	0.996	bi (<->)	AP014595	267	238	fig|931202.3.peg.267			Flagellar L-ring protein FlgH
CP040636	344	172	fig|34021.101.peg.344	FGD64_01660			PGF_02246123	Flagellar basal body-associated protein FliL	372470	372988	+	bi (<->)	NC_012985	275	172	fig|537021.9.peg.275	CLIBASIA_01290	fliL	Flagellar basal body-associated protein FliL	1	0.994	bi (<->)	CP004005	263	172	fig|1174529.3.peg.263	WSI_01200		Flagellar basal body-associated protein FliL	1	0.994	bi (<->)	JFGQ01000001	283	172	fig|34021.4.peg.283	CD16_01325		Flagellar basal body-associated protein FliL	1	0.994	bi (<->)	AP014595	266	172	fig|931202.3.peg.266			Flagellar basal body-associated protein FliL
CP040636	345	246	fig|34021.101.peg.345	FGD64_01665	fliP		PGF_06326847	Flagellar biosynthesis protein FliP	372985	373725	+	bi (<->)	NC_012985	274	246	fig|537021.9.peg.274	CLIBASIA_01285	fliP	Flagellar biosynthesis protein FliP	1	0.996	bi (<->)	CP004005	262	246	fig|1174529.3.peg.262	WSI_01195		Flagellar biosynthesis protein FliP	1	0.996	bi (<->)	JFGQ01000001	282	246	fig|34021.4.peg.282	CD16_01320		Flagellar biosynthesis protein FliP	1	0.996	bi (<->)	AP014595	265	246	fig|931202.3.peg.265			Flagellar biosynthesis protein FliP
CP040636	346	431	fig|34021.101.peg.346	FGD64_01670	lysA		PGF_10373476	Diaminopimelate decarboxylase (EC 4.1.1.20)	373958	375253	-	bi (<->)	NC_012985	273	431	fig|537021.9.peg.273	CLIBASIA_01280	lysA	Diaminopimelate decarboxylase (EC 4.1.1.20)	1	0.998	bi (<->)	CP004005	261	431	fig|1174529.3.peg.261	WSI_01190		Diaminopimelate decarboxylase (EC 4.1.1.20)	1	0.998	bi (<->)	JFGQ01000001	281	431	fig|34021.4.peg.281	CD16_01315		Diaminopimelate decarboxylase (EC 4.1.1.20)	1	0.998	bi (<->)	AP014595	264	431	fig|931202.3.peg.264			Diaminopimelate decarboxylase (EC 4.1.1.20)
CP040636	347	473	fig|34021.101.peg.347	FGD64_01675	argH		PGF_02620298	Argininosuccinate lyase (EC 4.3.2.1)	375431	376852	-	bi (<->)	NC_012985	272	473	fig|537021.9.peg.272	CLIBASIA_01275	argH	Argininosuccinate lyase (EC 4.3.2.1)	1	0.998	bi (<->)	CP004005	260	473	fig|1174529.3.peg.260	WSI_01185		Argininosuccinate lyase (EC 4.3.2.1)	1	0.998	bi (<->)	JFGQ01000001	280	473	fig|34021.4.peg.280	CD16_01310		Argininosuccinate lyase (EC 4.3.2.1)	1	0.998	bi (<->)	AP014595	263	473	fig|931202.3.peg.263			Argininosuccinate lyase (EC 4.3.2.1)
CP040636	348	318	fig|34021.101.peg.348	FGD64_01680			PGF_07072294	Electron transfer flavoprotein, alpha subunit	376939	377895	-	bi (<->)	NC_012985	271	318	fig|537021.9.peg.271	CLIBASIA_01270	etfA	Electron transfer flavoprotein, alpha subunit	1	0.997	bi (<->)	CP004005	259	318	fig|1174529.3.peg.259	WSI_01180		Electron transfer flavoprotein, alpha subunit	1	0.997	bi (<->)	JFGQ01000001	279	318	fig|34021.4.peg.279	CD16_01305		Electron transfer flavoprotein, alpha subunit	1	0.997	bi (<->)	AP014595	262	318	fig|931202.3.peg.262			Electron transfer flavoprotein, alpha subunit
CP040636	349	249	fig|34021.101.peg.349	FGD64_01685			PGF_05318435	Electron transfer flavoprotein, beta subunit	377882	378631	-	bi (<->)	NC_012985	270	249	fig|537021.9.peg.270	CLIBASIA_01265	etfB	Electron transfer flavoprotein, beta subunit	1	0.996	bi (<->)	CP004005	258	249	fig|1174529.3.peg.258	WSI_01175		Electron transfer flavoprotein, beta subunit	1	0.996	bi (<->)	JFGQ01000001	278	249	fig|34021.4.peg.278	CD16_01300		Electron transfer flavoprotein, beta subunit	1	0.996	bi (<->)	AP014595	261	249	fig|931202.3.peg.261			Electron transfer flavoprotein, beta subunit
CP040636	350	281	fig|34021.101.peg.350	FGD64_01690			PGF_04922523	Ribonuclease BN	379169	380014	+	bi (<->)	NC_012985	269	281	fig|537021.9.peg.269	CLIBASIA_01260		Ribonuclease BN	1	0.996	bi (<->)	CP004005	257	281	fig|1174529.3.peg.257	WSI_01170		Ribonuclease BN	1	0.996	bi (<->)	JFGQ01000001	277	281	fig|34021.4.peg.277	CD16_01295		Ribonuclease BN	1	0.996	bi (<->)	AP014595	260	281	fig|931202.3.peg.260			Ribonuclease BN
CP040636	351	174	fig|34021.101.peg.351	FGD64_01695			PGF_01171101	Periplasmic thiol:disulfide oxidoreductase DsbB, required for DsbA reoxidation	380109	380633	-	bi (<->)	NC_012985	268	174	fig|537021.9.peg.268	CLIBASIA_01255		Periplasmic thiol:disulfide oxidoreductase DsbB, required for DsbA reoxidation	1	0.994	bi (<->)	CP004005	256	181	fig|1174529.3.peg.256	WSI_01165		Periplasmic thiol:disulfide oxidoreductase DsbB, required for DsbA reoxidation	0.994	0.956											bi (<->)	AP014595	259	174	fig|931202.3.peg.259			Periplasmic thiol:disulfide oxidoreductase DsbB, required for DsbA reoxidation
CP040636	352	299	fig|34021.101.peg.352	FGD64_01700			PGF_00064393	UTP--glucose-1-phosphate uridylyltransferase (EC 2.7.7.9)	381311	382210	+	bi (<->)	NC_012985	267	299	fig|537021.9.peg.267	CLIBASIA_01250		UTP--glucose-1-phosphate uridylyltransferase (EC 2.7.7.9)	1	0.997	bi (<->)	CP004005	255	299	fig|1174529.3.peg.255	WSI_01160		UTP--glucose-1-phosphate uridylyltransferase (EC 2.7.7.9)	1	0.997	bi (<->)	JFGQ01000001	272	299	fig|34021.4.peg.272	CD16_01285		UTP--glucose-1-phosphate uridylyltransferase (EC 2.7.7.9)	1	0.997	bi (<->)	AP014595	258	299	fig|931202.3.peg.258			UTP--glucose-1-phosphate uridylyltransferase (EC 2.7.7.9)
CP040636	355	411	fig|34021.101.peg.355	FGD64_01715	nhaA		PGF_06945838	Na+/H+ antiporter NhaA type	384224	385459	-	bi (<->)	NC_012985	264	411	fig|537021.9.peg.264	CLIBASIA_01235	nhaA	Na+/H+ antiporter NhaA type	1	0.998	bi (<->)	CP004005	252	411	fig|1174529.3.peg.252	WSI_01145		Na+/H+ antiporter NhaA type	1	0.998	bi (<->)	JFGQ01000001	269	357	fig|34021.4.peg.269	CD16_01270	nhaA	Na+/H+ antiporter NhaA type	1	0.997	bi (<->)	AP014595	255	411	fig|931202.3.peg.255			Na+/H+ antiporter NhaA type
CP040636	356	61	fig|34021.101.peg.356	FGD64_01720			PGF_04792416	LSU ribosomal protein L32p @ LSU ribosomal protein L32p, zinc-independent	385733	385918	+	bi (<->)	NC_012985	263	61	fig|537021.9.peg.263	CLIBASIA_01230		LSU ribosomal protein L32p @ LSU ribosomal protein L32p, zinc-independent	1	0.984	bi (<->)	CP004005	251	61	fig|1174529.3.peg.251	WSI_01140		LSU ribosomal protein L32p @ LSU ribosomal protein L32p, zinc-independent	1	0.984	bi (<->)	JFGQ01000001	268	61	fig|34021.4.peg.268	CD16_01265		LSU ribosomal protein L32p @ LSU ribosomal protein L32p, zinc-independent	1	0.984	bi (<->)	AP014595	254	61	fig|931202.3.peg.254			LSU ribosomal protein L32p @ LSU ribosomal protein L32p, zinc-independent
CP040636	357	305	fig|34021.101.peg.357	FGD64_01725			PGF_07157721	Heme O synthase, protoheme IX farnesyltransferase, COX10-CtaB	386696	387613	+	bi (<->)	NC_012985	262	305	fig|537021.9.peg.262	CLIBASIA_01225		Heme O synthase, protoheme IX farnesyltransferase, COX10-CtaB	1	0.997	bi (<->)	CP004005	250	305	fig|1174529.3.peg.250	WSI_01135		Heme O synthase, protoheme IX farnesyltransferase, COX10-CtaB	1	0.997	bi (<->)	JFGQ01000001	267	305	fig|34021.4.peg.267	CD16_01260		Heme O synthase, protoheme IX farnesyltransferase, COX10-CtaB	1	0.997	bi (<->)	AP014595	253	305	fig|931202.3.peg.253			Heme O synthase, protoheme IX farnesyltransferase, COX10-CtaB
CP040636	358	210	fig|34021.101.peg.358	FGD64_01730	ribB		PGF_00416674	3,4-dihydroxy-2-butanone 4-phosphate synthase (EC 4.1.99.12) / GTP cyclohydrolase II (EC 3.5.4.25)	387828	388460	-	bi (<->)	NC_012985	261	210	fig|537021.9.peg.261	CLIBASIA_01220		3,4-dihydroxy-2-butanone 4-phosphate synthase (EC 4.1.99.12) / GTP cyclohydrolase II (EC 3.5.4.25)	1	0.995	bi (<->)	CP004005	249	210	fig|1174529.3.peg.249	WSI_01130		3,4-dihydroxy-2-butanone 4-phosphate synthase (EC 4.1.99.12) / GTP cyclohydrolase II (EC 3.5.4.25)	1	0.995	bi (<->)	JFGQ01000001	266	210	fig|34021.4.peg.266	CD16_01255		3,4-dihydroxy-2-butanone 4-phosphate synthase (EC 4.1.99.12) / GTP cyclohydrolase II (EC 3.5.4.25)	1	0.995	bi (<->)	AP014595	252	210	fig|931202.3.peg.252			3,4-dihydroxy-2-butanone 4-phosphate synthase (EC 4.1.99.12) / GTP cyclohydrolase II (EC 3.5.4.25)
CP040636	359	149	fig|34021.101.peg.359	FGD64_01735			PGF_07596127	tRNA-specific adenosine-34 deaminase (EC 3.5.4.33)	388770	389219	-	bi (<->)	NC_012985	260	149	fig|537021.9.peg.260	CLIBASIA_01215		tRNA-specific adenosine-34 deaminase (EC 3.5.4.33)	1	0.993	bi (<->)	CP004005	248	149	fig|1174529.3.peg.248	WSI_01125		tRNA-specific adenosine-34 deaminase (EC 3.5.4.33)	1	0.993	bi (<->)	JFGQ01000001	265	149	fig|34021.4.peg.265	CD16_01250		tRNA-specific adenosine-34 deaminase (EC 3.5.4.33)	1	0.993	bi (<->)	AP014595	251	149	fig|931202.3.peg.251			tRNA-specific adenosine-34 deaminase (EC 3.5.4.33)
CP040636	360	394	fig|34021.101.peg.360	FGD64_01740			PGF_06887246	DNA internalization-related competence protein ComEC/Rec2	390057	391241	-	bi (<->)	NC_012985	259	394	fig|537021.9.peg.259	CLIBASIA_01210		DNA internalization-related competence protein ComEC/Rec2	1	0.997	bi (<->)	CP004005	247	394	fig|1174529.3.peg.247	WSI_01120		DNA internalization-related competence protein ComEC/Rec2	1	0.997	bi (<->)	JFGQ01000001	264	394	fig|34021.4.peg.264	CD16_01245		DNA internalization-related competence protein ComEC/Rec2	1	0.997	bi (<->)	AP014595	250	394	fig|931202.3.peg.250			DNA internalization-related competence protein ComEC/Rec2
CP040636	361	120	fig|34021.101.peg.361	FGD64_01745			PGF_03951496	hypothetical protein	391332	391694	-	bi (<->)	NC_012985	258	120	fig|537021.9.peg.258	CLIBASIA_01205		hypothetical protein	1	0.992	bi (<->)	CP004005	246	120	fig|1174529.3.peg.246	WSI_01115		hypothetical protein	1	0.992	bi (<->)	JFGQ01000001	263	120	fig|34021.4.peg.263	CD16_01240		hypothetical protein	1	0.992	bi (<->)	AP014595	249	120	fig|931202.3.peg.249			hypothetical protein
CP040636	362	429	fig|34021.101.peg.362	FGD64_01750			PGF_03036276	Citrate synthase (si) (EC 2.3.3.1)	391892	393181	+	bi (<->)	NC_012985	257	429	fig|537021.9.peg.257	CLIBASIA_01200	gltA	Citrate synthase (si) (EC 2.3.3.1)	1	0.998	bi (<->)	CP004005	245	429	fig|1174529.3.peg.245	WSI_01110		Citrate synthase (si) (EC 2.3.3.1)	1	0.998	bi (<->)	JFGQ01000001	262	429	fig|34021.4.peg.262	CD16_01235	gltA	Citrate synthase (si) (EC 2.3.3.1)	1	0.998	bi (<->)	AP014595	248	429	fig|931202.3.peg.248			Citrate synthase (si) (EC 2.3.3.1)
CP040636	363	38	fig|34021.101.peg.363				PGF_01172299	hypothetical protein	393227	393343	+	bi (<->)	NC_012985	256	38	fig|537021.9.peg.256	CLIBASIA_01195		hypothetical protein	1	0.974	bi (<->)	CP004005	244	38	fig|1174529.3.peg.244			hypothetical protein	1	0.974	bi (<->)	JFGQ01000001	261	38	fig|34021.4.peg.261			hypothetical protein	1	0.974	bi (<->)	AP014595	247	38	fig|931202.3.peg.247			hypothetical protein
CP040636	364	753	fig|34021.101.peg.364	FGD64_01755	parC		PGF_00057270	DNA topoisomerase IV subunit A (EC 5.99.1.3)	393516	395777	+	bi (<->)	NC_012985	255	753	fig|537021.9.peg.255	CLIBASIA_01190	parC	DNA topoisomerase IV subunit A (EC 5.99.1.3)	1	0.999	bi (<->)	CP004005	243	753	fig|1174529.3.peg.243	WSI_01105		DNA topoisomerase IV subunit A (EC 5.99.1.3)	0.999	0.999	bi (<->)	JFGQ01000001	259	618	fig|34021.4.peg.259			DNA topoisomerase IV subunit A (EC 5.99.1.3)	0.998	0.998	bi (<->)	AP014595	246	753	fig|931202.3.peg.246			DNA topoisomerase IV subunit A (EC 5.99.1.3)
CP040636	365	343	fig|34021.101.peg.365	FGD64_01760	hemB		PGF_00489714	Porphobilinogen synthase (EC 4.2.1.24)	396073	397104	-	bi (<->)	NC_012985	253	279	fig|537021.9.peg.253	CLIBASIA_01185		Porphobilinogen synthase (EC 4.2.1.24)	1	0.996	bi (<->)	CP004005	241	279	fig|1174529.3.peg.241	WSI_01100		Porphobilinogen synthase (EC 4.2.1.24)	1	0.996	bi (<->)	JFGQ01000001	257	279	fig|34021.4.peg.257	CD16_01225		Porphobilinogen synthase (EC 4.2.1.24)	1	0.996	bi (<->)	AP014595	244	279	fig|931202.3.peg.244			Porphobilinogen synthase (EC 4.2.1.24)
CP040636	366	171	fig|34021.101.peg.366	FGD64_01765			PGF_10423881	Transcriptional regulator, MarR family	397428	397943	+	bi (<->)	NC_012985	251	171	fig|537021.9.peg.251	CLIBASIA_01180		Transcriptional regulator, MarR family	1	0.994	bi (<->)	CP004005	239	171	fig|1174529.3.peg.239	WSI_01095		Transcriptional regulator, MarR family	1	0.994	bi (<->)	JFGQ01000001	255	171	fig|34021.4.peg.255	CD16_01220		Transcriptional regulator, MarR family	1	0.994	bi (<->)	AP014595	242	171	fig|931202.3.peg.242			Transcriptional regulator, MarR family
CP040636	367	431	fig|34021.101.peg.367	FGD64_01770			PGF_08225224	hypothetical protein	398142	399437	+	bi (<->)	NC_012985	250	431	fig|537021.9.peg.250	CLIBASIA_01175		hypothetical protein	1	0.998	bi (<->)	CP004005	238	431	fig|1174529.3.peg.238	WSI_01090		hypothetical protein	1	0.998	bi (<->)	JFGQ01000001	254	431	fig|34021.4.peg.254	CD16_01215		hypothetical protein	1	0.998	bi (<->)	AP014595	241	431	fig|931202.3.peg.241			hypothetical protein
CP040636	368	433	fig|34021.101.peg.368	FGD64_01775			PGF_05622318	Serine hydroxymethyltransferase (EC 2.1.2.1)	399549	400850	+	bi (<->)	NC_012985	249	433	fig|537021.9.peg.249	CLIBASIA_01170	glyA	Serine hydroxymethyltransferase (EC 2.1.2.1)	1	0.998	bi (<->)	CP004005	237	433	fig|1174529.3.peg.237	WSI_01085		Serine hydroxymethyltransferase (EC 2.1.2.1)	1	0.998	bi (<->)	JFGQ01000001	253	433	fig|34021.4.peg.253	CD16_01210	glyA	Serine hydroxymethyltransferase (EC 2.1.2.1)	1	0.998	bi (<->)	AP014595	240	433	fig|931202.3.peg.240			Serine hydroxymethyltransferase (EC 2.1.2.1)
CP040636	369	45	fig|34021.101.peg.369				PGF_01172296	hypothetical protein	400876	401013	+	bi (<->)	NC_012985	248	45	fig|537021.9.peg.248			hypothetical protein	1	0.978	bi (<->)	CP004005	236	45	fig|1174529.3.peg.236			hypothetical protein	1	0.978	bi (<->)	JFGQ01000001	252	45	fig|34021.4.peg.252			hypothetical protein	1	0.978	bi (<->)	AP014595	239	45	fig|931202.3.peg.239			hypothetical protein
CP040636	370	365	fig|34021.101.peg.370	FGD64_01780	ribD		PGF_00423089	Diaminohydroxyphosphoribosylaminopyrimidine deaminase (EC 3.5.4.26) / 5-amino-6-(5-phosphoribosylamino)uracil reductase (EC 1.1.1.193)	400991	402088	+	bi (<->)	NC_012985	247	364	fig|537021.9.peg.247	CLIBASIA_01165		Diaminohydroxyphosphoribosylaminopyrimidine deaminase (EC 3.5.4.26) / 5-amino-6-(5-phosphoribosylamino)uracil reductase (EC 1.1.1.193)	0.997	0.997	bi (<->)	CP004005	235	364	fig|1174529.3.peg.235	WSI_01080		Diaminohydroxyphosphoribosylaminopyrimidine deaminase (EC 3.5.4.26) / 5-amino-6-(5-phosphoribosylamino)uracil reductase (EC 1.1.1.193)	0.997	0.997	bi (<->)	JFGQ01000001	251	364	fig|34021.4.peg.251	CD16_01205		Diaminohydroxyphosphoribosylaminopyrimidine deaminase (EC 3.5.4.26) / 5-amino-6-(5-phosphoribosylamino)uracil reductase (EC 1.1.1.193)	0.997	0.997	bi (<->)	AP014595	238	364	fig|931202.3.peg.238			Diaminohydroxyphosphoribosylaminopyrimidine deaminase (EC 3.5.4.26) / 5-amino-6-(5-phosphoribosylamino)uracil reductase (EC 1.1.1.193)
CP040636	371	204	fig|34021.101.peg.371	FGD64_01785			PGF_03751076	Riboflavin synthase eubacterial/eukaryotic (EC 2.5.1.9)	402070	402684	+	bi (<->)	NC_012985	246	204	fig|537021.9.peg.246	CLIBASIA_01160	ribE	Riboflavin synthase eubacterial/eukaryotic (EC 2.5.1.9)	1	0.995	bi (<->)	CP004005	234	204	fig|1174529.3.peg.234	WSI_01075		Riboflavin synthase eubacterial/eukaryotic (EC 2.5.1.9)	1	0.995	bi (<->)	JFGQ01000001	250	204	fig|34021.4.peg.250	CD16_01200		Riboflavin synthase eubacterial/eukaryotic (EC 2.5.1.9)	1	0.995	bi (<->)	AP014595	237	204	fig|931202.3.peg.237			Riboflavin synthase eubacterial/eukaryotic (EC 2.5.1.9)
CP040636	372	149	fig|34021.101.peg.372	FGD64_01790			PGF_00426932	6,7-dimethyl-8-ribityllumazine synthase (EC 2.5.1.78)	402748	403197	+	bi (<->)	NC_012985	245	149	fig|537021.9.peg.245	CLIBASIA_01155	ribH	6,7-dimethyl-8-ribityllumazine synthase (EC 2.5.1.78)	1	0.993	bi (<->)	CP004005	233	149	fig|1174529.3.peg.233	WSI_01070		6,7-dimethyl-8-ribityllumazine synthase (EC 2.5.1.78)	1	0.993	bi (<->)	JFGQ01000001	249	149	fig|34021.4.peg.249	CD16_01195		6,7-dimethyl-8-ribityllumazine synthase (EC 2.5.1.78)	1	0.993	bi (<->)	AP014595	236	149	fig|931202.3.peg.236			6,7-dimethyl-8-ribityllumazine synthase (EC 2.5.1.78)
CP040636	373	170	fig|34021.101.peg.373	FGD64_01795	nusB		PGF_10450086	Transcription termination protein NusB	403203	403715	+	bi (<->)	NC_012985	244	170	fig|537021.9.peg.244	CLIBASIA_01150	nusB	Transcription termination protein NusB	1	0.994	bi (<->)	CP004005	232	170	fig|1174529.3.peg.232	WSI_01065		Transcription termination protein NusB	1	0.994	bi (<->)	JFGQ01000001	248	170	fig|34021.4.peg.248	CD16_01190		Transcription termination protein NusB	1	0.994	bi (<->)	AP014595	235	170	fig|931202.3.peg.235			Transcription termination protein NusB
CP040636	374	154	fig|34021.101.peg.374	FGD64_01800	queF		PGF_00024855	NADPH-dependent 7-cyano-7-deazaguanine reductase (EC 1.7.1.13)	403736	404200	-	bi (<->)	NC_012985	243	154	fig|537021.9.peg.243	CLIBASIA_01145		NADPH-dependent 7-cyano-7-deazaguanine reductase (EC 1.7.1.13)	1	0.994	bi (<->)	CP004005	231	154	fig|1174529.3.peg.231	WSI_01060		NADPH-dependent 7-cyano-7-deazaguanine reductase (EC 1.7.1.13)	1	0.994	bi (<->)	JFGQ01000001	247	154	fig|34021.4.peg.247	CD16_01185		NADPH-dependent 7-cyano-7-deazaguanine reductase (EC 1.7.1.13)	1	0.994	bi (<->)	AP014595	234	154	fig|931202.3.peg.234			NADPH-dependent 7-cyano-7-deazaguanine reductase (EC 1.7.1.13)
CP040636	375	311	fig|34021.101.peg.375	FGD64_01805			PGF_04493258	Cobalt-zinc-cadmium resistance protein	404182	405117	-	bi (<->)	NC_012985	242	311	fig|537021.9.peg.242	CLIBASIA_01140		Cobalt-zinc-cadmium resistance protein	1	0.997	bi (<->)	CP004005	230	311	fig|1174529.3.peg.230	WSI_01055		Cobalt-zinc-cadmium resistance protein	1	0.997	bi (<->)	JFGQ01000001	246	311	fig|34021.4.peg.246	CD16_01180		Cobalt-zinc-cadmium resistance protein	1	0.997	bi (<->)	AP014595	233	311	fig|931202.3.peg.233			Cobalt-zinc-cadmium resistance protein
CP040636	376	309	fig|34021.101.peg.376	FGD64_01810			PGF_01808437	Choline binding ABC transport system substrate-binding protein ChoX	405657	406586	+	bi (<->)	NC_012985	241	230	fig|537021.9.peg.241	CLIBASIA_01135		Choline binding ABC transport system substrate-binding protein ChoX	1	0.996	bi (<->)	CP004005	229	309	fig|1174529.3.peg.229	WSI_01050		Choline binding ABC transport system substrate-binding protein ChoX	1	0.997	bi (<->)	JFGQ01000001	245	309	fig|34021.4.peg.245	CD16_01175		Choline binding ABC transport system substrate-binding protein ChoX	1	0.997	bi (<->)	AP014595	232	309	fig|931202.3.peg.232			Choline binding ABC transport system substrate-binding protein ChoX
CP040636	377	281	fig|34021.101.peg.377	FGD64_01815			PGF_04576386	Choline binding ABC transport system permease protein ChoW	406658	407503	+	bi (<->)	NC_012985	240	281	fig|537021.9.peg.240	CLIBASIA_01130		Choline binding ABC transport system permease protein ChoW	1	0.996	bi (<->)	CP004005	228	281	fig|1174529.3.peg.228	WSI_01045		Choline binding ABC transport system permease protein ChoW	1	0.996	bi (<->)	JFGQ01000001	244	281	fig|34021.4.peg.244	CD16_01170		Choline binding ABC transport system permease protein ChoW	1	0.996	bi (<->)	AP014595	231	281	fig|931202.3.peg.231			Choline binding ABC transport system permease protein ChoW
CP040636	378	348	fig|34021.101.peg.378	FGD64_01820			PGF_04325499	Choline binding ABC transport system ATP-binding protein ChoV	407500	408546	+	bi (<->)	NC_012985	239	308	fig|537021.9.peg.239	CLIBASIA_01125		Choline binding ABC transport system ATP-binding protein ChoV	1	0.997	bi (<->)	CP004005	227	348	fig|1174529.3.peg.227	WSI_01040		Choline binding ABC transport system ATP-binding protein ChoV	1	0.997	bi (<->)	JFGQ01000001	243	348	fig|34021.4.peg.243	CD16_01165		Choline binding ABC transport system ATP-binding protein ChoV	1	0.997	bi (<->)	AP014595	230	308	fig|931202.3.peg.230			Choline binding ABC transport system ATP-binding protein ChoV
CP040636	380	70	fig|34021.101.peg.380	FGD64_01830			PGF_01171060	hypothetical protein	409776	409988	-	bi (<->)	NC_012985	238	70	fig|537021.9.peg.238	CLIBASIA_01120		hypothetical protein	1	0.986	bi (<->)	CP004005	226	88	fig|1174529.3.peg.226	WSI_01035		hypothetical protein	0.986	0.784	bi (<->)	JFGQ01000001	242	88	fig|34021.4.peg.242	CD16_01160		hypothetical protein	0.986	0.784	bi (<->)	AP014595	229	70	fig|931202.3.peg.229			hypothetical protein
CP040636	382	181	fig|34021.101.peg.382	FGD64_01835			PGF_01172295	hypothetical protein	410575	411120	+	bi (<->)	NC_012985	236	181	fig|537021.9.peg.236	CLIBASIA_01115		hypothetical protein	1	0.994	bi (<->)	CP004005	224	181	fig|1174529.3.peg.224	WSI_01030		hypothetical protein	1	0.994	bi (<->)	JFGQ01000001	240	181	fig|34021.4.peg.240	CD16_01155		hypothetical protein	1	0.994	bi (<->)	AP014595	228	181	fig|931202.3.peg.228			hypothetical protein
CP040636	383	257	fig|34021.101.peg.383	FGD64_01840			PGF_00410809	putative short-chain dehydrogenase/reductase	411332	412105	-	bi (<->)	NC_012985	235	257	fig|537021.9.peg.235	CLIBASIA_01110		putative short-chain dehydrogenase/reductase	1	0.996	bi (<->)	CP004005	223	257	fig|1174529.3.peg.223	WSI_01025		putative short-chain dehydrogenase/reductase	1	0.996	bi (<->)	JFGQ01000001	239	257	fig|34021.4.peg.239	CD16_01150		putative short-chain dehydrogenase/reductase	1	0.996	bi (<->)	AP014595	227	257	fig|931202.3.peg.227			putative short-chain dehydrogenase/reductase
CP040636	384	491	fig|34021.101.peg.384	FGD64_01845			PGF_00050995	Amidophosphoribosyltransferase (EC 2.4.2.14)	412102	413577	-	bi (<->)	NC_012985	234	491	fig|537021.9.peg.234	CLIBASIA_01105		Amidophosphoribosyltransferase (EC 2.4.2.14)	1	0.998	bi (<->)	CP004005	222	491	fig|1174529.3.peg.222	WSI_01020		Amidophosphoribosyltransferase (EC 2.4.2.14)	1	0.998	bi (<->)	JFGQ01000001	238	491	fig|34021.4.peg.238	CD16_01145		Amidophosphoribosyltransferase (EC 2.4.2.14)	1	0.998	bi (<->)	AP014595	226	491	fig|931202.3.peg.226			Amidophosphoribosyltransferase (EC 2.4.2.14)
CP040636	386	479	fig|34021.101.peg.386	FGD64_01855	radA		PGF_00421792	DNA repair protein RadA	414279	415718	-	bi (<->)	NC_012985	231	479	fig|537021.9.peg.231	CLIBASIA_01095		DNA repair protein RadA	1	0.998	bi (<->)	CP004005	219	479	fig|1174529.3.peg.219	WSI_01010		DNA repair protein RadA	1	0.998	bi (<->)	JFGQ01000001	235	479	fig|34021.4.peg.235	CD16_01135		DNA repair protein RadA	1	0.998	bi (<->)	AP014595	222	479	fig|931202.3.peg.222			DNA repair protein RadA
CP040636	387	370	fig|34021.101.peg.387	FGD64_01860	alr		PGF_08932911	Alanine racemase (EC 5.1.1.1)	415784	416896	-	bi (<->)	NC_012985	230	370	fig|537021.9.peg.230	CLIBASIA_01090		Alanine racemase (EC 5.1.1.1)	1	0.997	bi (<->)	CP004005	218	348	fig|1174529.3.peg.218	WSI_01005		Alanine racemase (EC 5.1.1.1)	1	0.997	bi (<->)	JFGQ01000001	234	348	fig|34021.4.peg.234	CD16_01130		Alanine racemase (EC 5.1.1.1)	1	0.997	bi (<->)	AP014595	221	370	fig|931202.3.peg.221			Alanine racemase (EC 5.1.1.1)
CP040636	388	504	fig|34021.101.peg.388	FGD64_01865			PGF_10518765	Replicative DNA helicase (DnaB) (EC 3.6.4.12)	416933	418447	-	bi (<->)	NC_012985	229	504	fig|537021.9.peg.229	CLIBASIA_01085	dnaB	Replicative DNA helicase (DnaB) (EC 3.6.4.12)	1	0.998	bi (<->)	CP004005	217	504	fig|1174529.3.peg.217	WSI_01000		Replicative DNA helicase (DnaB) (EC 3.6.4.12)	1	0.998	bi (<->)	JFGQ01000001	233	504	fig|34021.4.peg.233	CD16_01125		Replicative DNA helicase (DnaB) (EC 3.6.4.12)	1	0.998	bi (<->)	AP014595	220	504	fig|931202.3.peg.220			Replicative DNA helicase (DnaB) (EC 3.6.4.12)
CP040636	389	179	fig|34021.101.peg.389	FGD64_01870			PGF_00016452	LSU ribosomal protein L9p	418667	419206	-	bi (<->)	NC_012985	228	179	fig|537021.9.peg.228	CLIBASIA_01080	rplI	LSU ribosomal protein L9p	1	0.994	bi (<->)	CP004005	216	179	fig|1174529.3.peg.216	WSI_00995		LSU ribosomal protein L9p	1	0.994	bi (<->)	JFGQ01000001	232	166	fig|34021.4.peg.232	CD16_01120		LSU ribosomal protein L9p	1	0.994	bi (<->)	AP014595	219	179	fig|931202.3.peg.219			LSU ribosomal protein L9p
CP040636	390	37	fig|34021.101.peg.390				PGF_01172293	hypothetical protein	419335	419448	-	bi (<->)	NC_012985	227	37	fig|537021.9.peg.227			hypothetical protein	1	0.973	bi (<->)	CP004005	215	37	fig|1174529.3.peg.215			hypothetical protein	1	0.973	bi (<->)	JFGQ01000001	231	37	fig|34021.4.peg.231			hypothetical protein	1	0.973	bi (<->)	AP014595	218	37	fig|931202.3.peg.218			hypothetical protein
CP040636	391	83	fig|34021.101.peg.391	FGD64_01875	rpsR		PGF_00049858	SSU ribosomal protein S18p @ SSU ribosomal protein S18p, zinc-independent	419596	419847	-	bi (<->)	NC_012985	226	83	fig|537021.9.peg.226	CLIBASIA_01075	rpsR	SSU ribosomal protein S18p @ SSU ribosomal protein S18p, zinc-independent	1	0.988	bi (<->)	CP004005	214	83	fig|1174529.3.peg.214	WSI_00990		SSU ribosomal protein S18p @ SSU ribosomal protein S18p, zinc-independent	1	0.988	bi (<->)	JFGQ01000001	230	83	fig|34021.4.peg.230	CD16_01115		SSU ribosomal protein S18p @ SSU ribosomal protein S18p, zinc-independent	1	0.988	bi (<->)	AP014595	217	83	fig|931202.3.peg.217			SSU ribosomal protein S18p @ SSU ribosomal protein S18p, zinc-independent
CP040636	392	135	fig|34021.101.peg.392	FGD64_01880			PGF_00049901	SSU ribosomal protein S6p	419860	420267	-	bi (<->)	NC_012985	225	126	fig|537021.9.peg.225	CLIBASIA_01070	rpsF	SSU ribosomal protein S6p	0.992	0.992	bi (<->)	CP004005	213	126	fig|1174529.3.peg.213	WSI_00985		SSU ribosomal protein S6p	0.992	0.992	bi (<->)	JFGQ01000001	229	126	fig|34021.4.peg.229	CD16_01110		SSU ribosomal protein S6p	0.992	0.992	bi (<->)	AP014595	216	126	fig|931202.3.peg.216			SSU ribosomal protein S6p
CP040636	393	333	fig|34021.101.peg.393	FGD64_01885	galE		PGF_01033123	UDP-glucose 4-epimerase (EC 5.1.3.2)	420726	421727	-	bi (<->)	NC_012985	223	333	fig|537021.9.peg.223	CLIBASIA_01065		UDP-glucose 4-epimerase (EC 5.1.3.2)	1	0.997	bi (<->)	CP004005	211	333	fig|1174529.3.peg.211	WSI_00980		UDP-glucose 4-epimerase (EC 5.1.3.2)	1	0.997	bi (<->)	JFGQ01000001	227	333	fig|34021.4.peg.227	CD16_01105		UDP-glucose 4-epimerase (EC 5.1.3.2)	1	0.997	bi (<->)	AP014595	214	333	fig|931202.3.peg.214			UDP-glucose 4-epimerase (EC 5.1.3.2)
CP040636	394	890	fig|34021.101.peg.394	FGD64_01890	secA		PGF_10049811	Protein translocase subunit SecA	421885	424557	-	bi (<->)	NC_012985	222	890	fig|537021.9.peg.222	CLIBASIA_01060	secA	Protein translocase subunit SecA	1	0.999	bi (<->)	CP004005	210	890	fig|1174529.3.peg.210	WSI_00975		Protein translocase subunit SecA	1	0.999	bi (<->)	JFGQ01000001	226	890	fig|34021.4.peg.226	CD16_01100		Protein translocase subunit SecA	1	0.999	bi (<->)	AP014595	213	890	fig|931202.3.peg.213			Protein translocase subunit SecA
CP040636	395	416	fig|34021.101.peg.395	FGD64_01895	argJ		PGF_00008075	Glutamate N-acetyltransferase (EC 2.3.1.35) @ N-acetylglutamate synthase (EC 2.3.1.1)	424865	426115	+	bi (<->)	NC_012985	221	416	fig|537021.9.peg.221	CLIBASIA_01055	argJ	Glutamate N-acetyltransferase (EC 2.3.1.35) @ N-acetylglutamate synthase (EC 2.3.1.1)	1	0.998	bi (<->)	CP004005	209	416	fig|1174529.3.peg.209	WSI_00970		Glutamate N-acetyltransferase (EC 2.3.1.35) @ N-acetylglutamate synthase (EC 2.3.1.1)	1	0.998	bi (<->)	JFGQ01000001	225	416	fig|34021.4.peg.225	CD16_01095		Glutamate N-acetyltransferase (EC 2.3.1.35) @ N-acetylglutamate synthase (EC 2.3.1.1)	1	0.998	bi (<->)	AP014595	212	416	fig|931202.3.peg.212			Glutamate N-acetyltransferase (EC 2.3.1.35) @ N-acetylglutamate synthase (EC 2.3.1.1)
CP040636	396	141	fig|34021.101.peg.396	FGD64_01900			PGF_00426629	5-methyl-dCTP pyrophosphohydrolase (EC 3.6.1.-)	426248	426673	+	bi (<->)	NC_012985	220	141	fig|537021.9.peg.220	CLIBASIA_01050	mutT	5-methyl-dCTP pyrophosphohydrolase (EC 3.6.1.-)	1	0.993	bi (<->)	CP004005	208	141	fig|1174529.3.peg.208	WSI_00965		5-methyl-dCTP pyrophosphohydrolase (EC 3.6.1.-)	1	0.993	bi (<->)	JFGQ01000001	224	141	fig|34021.4.peg.224	CD16_01090		5-methyl-dCTP pyrophosphohydrolase (EC 3.6.1.-)	1	0.993	bi (<->)	AP014595	211	141	fig|931202.3.peg.211			5-methyl-dCTP pyrophosphohydrolase (EC 3.6.1.-)
CP040636	397	61	fig|34021.101.peg.397	FGD64_01905			PGF_01172291	hypothetical protein	426791	426976	+	bi (<->)	NC_012985	219	63	fig|537021.9.peg.219	CLIBASIA_01045		hypothetical protein	1	0.952	bi (<->)	CP004005	207	63	fig|1174529.3.peg.207	WSI_00960		hypothetical protein	1	0.952	bi (<->)	JFGQ01000001	223	63	fig|34021.4.peg.223	CD16_01085		hypothetical protein	1	0.952	bi (<->)	AP014595	210	63	fig|931202.3.peg.210			hypothetical protein
CP040636	399	491	fig|34021.101.peg.399	FGD64_01910			PGF_00026469	Nucleotide related transporter, NTT family	427614	429089	+	bi (<->)	NC_012985	217	491	fig|537021.9.peg.217	CLIBASIA_01040		Nucleotide related transporter, NTT family	1	0.998	bi (<->)	CP004005	206	491	fig|1174529.3.peg.206	WSI_00955		Nucleotide related transporter, NTT family	1	0.998	bi (<->)	JFGQ01000001	222	491	fig|34021.4.peg.222	CD16_01080		Nucleotide related transporter, NTT family	1	0.998	bi (<->)	AP014595	208	491	fig|931202.3.peg.208			Nucleotide related transporter, NTT family
CP040636	400	273	fig|34021.101.peg.400	FGD64_01915			PGF_00049555	SAM-dependent methyltransferase, BioC-like	429347	430168	-	bi (<->)	NC_012985	216	273	fig|537021.9.peg.216	CLIBASIA_01035		SAM-dependent methyltransferase, BioC-like	1	0.996	bi (<->)	CP004005	205	273	fig|1174529.3.peg.205	WSI_00950		SAM-dependent methyltransferase, BioC-like	1	0.996	bi (<->)	JFGQ01000001	221	273	fig|34021.4.peg.221	CD16_01075		SAM-dependent methyltransferase, BioC-like	1	0.996	bi (<->)	AP014595	207	273	fig|931202.3.peg.207			SAM-dependent methyltransferase, BioC-like
CP040636	401	615	fig|34021.101.peg.401	FGD64_01920	lepA		PGF_00060414	Translation elongation factor LepA	430738	432585	-	bi (<->)	NC_012985	215	606	fig|537021.9.peg.215	CLIBASIA_01030	lepA	Translation elongation factor LepA	1	0.998	bi (<->)	CP004005	204	606	fig|1174529.3.peg.204	WSI_00945		Translation elongation factor LepA	1	0.998	bi (<->)	JFGQ01000001	220	518	fig|34021.4.peg.220			Translation elongation factor LepA	0.998	0.998	bi (<->)	AP014595	206	606	fig|931202.3.peg.206			Translation elongation factor LepA
CP040636	402	199	fig|34021.101.peg.402	FGD64_01925			PGF_00060478	Translation initiation factor 3	432778	433377	+	bi (<->)	NC_012985	214	199	fig|537021.9.peg.214	CLIBASIA_01025	infC	Translation initiation factor 3	1	0.995	bi (<->)	CP004005	203	188	fig|1174529.3.peg.203	WSI_00940		Translation initiation factor 3	1	0.995	bi (<->)	JFGQ01000001	218	188	fig|34021.4.peg.218	CD16_01065		Translation initiation factor 3	1	0.995	bi (<->)	AP014595	205	201	fig|931202.3.peg.205			Translation initiation factor 3
CP040636	403	67	fig|34021.101.peg.403	FGD64_01930	rpmI		PGF_03818138	LSU ribosomal protein L35p	433525	433728	+	bi (<->)	NC_012985	213	67	fig|537021.9.peg.213	CLIBASIA_01020	rpmI	LSU ribosomal protein L35p	1	0.985	bi (<->)	CP004005	202	67	fig|1174529.3.peg.202	WSI_00935		LSU ribosomal protein L35p	1	0.985	bi (<->)	JFGQ01000001	217	67	fig|34021.4.peg.217	CD16_01060		LSU ribosomal protein L35p	1	0.985	bi (<->)	AP014595	204	67	fig|931202.3.peg.204			LSU ribosomal protein L35p
CP040636	404	123	fig|34021.101.peg.404	FGD64_01935	rplT		PGF_00016358	LSU ribosomal protein L20p	433773	434144	+	bi (<->)	NC_012985	212	123	fig|537021.9.peg.212	CLIBASIA_01015	rplT	LSU ribosomal protein L20p	1	0.992	bi (<->)	CP004005	201	123	fig|1174529.3.peg.201	WSI_00930		LSU ribosomal protein L20p	1	0.992	bi (<->)	JFGQ01000001	216	123	fig|34021.4.peg.216	CD16_01055	rplT	LSU ribosomal protein L20p	1	0.992	bi (<->)	AP014595	203	123	fig|931202.3.peg.203			LSU ribosomal protein L20p
CP040636	405	366	fig|34021.101.peg.405	FGD64_01940	pheS		PGF_02019462	Phenylalanyl-tRNA synthetase alpha chain (EC 6.1.1.20)	434363	435463	+	bi (<->)	NC_012985	211	366	fig|537021.9.peg.211	CLIBASIA_01010	pheS	Phenylalanyl-tRNA synthetase alpha chain (EC 6.1.1.20)	1	0.997	bi (<->)	CP004005	200	366	fig|1174529.3.peg.200	WSI_00925		Phenylalanyl-tRNA synthetase alpha chain (EC 6.1.1.20)	1	0.997	bi (<->)	JFGQ01000001	215	366	fig|34021.4.peg.215	CD16_01050		Phenylalanyl-tRNA synthetase alpha chain (EC 6.1.1.20)	1	0.997	bi (<->)	AP014595	202	366	fig|931202.3.peg.202			Phenylalanyl-tRNA synthetase alpha chain (EC 6.1.1.20)
CP040636	406	805	fig|34021.101.peg.406	FGD64_01945			PGF_00033095	Phenylalanyl-tRNA synthetase beta chain (EC 6.1.1.20)	435476	437893	+	bi (<->)	NC_012985	210	805	fig|537021.9.peg.210	CLIBASIA_01005	pheT	Phenylalanyl-tRNA synthetase beta chain (EC 6.1.1.20)	1	0.999	bi (<->)	CP004005	199	805	fig|1174529.3.peg.199	WSI_00920		Phenylalanyl-tRNA synthetase beta chain (EC 6.1.1.20)	1	0.999	bi (<->)	JFGQ01000001	214	803	fig|34021.4.peg.214			Phenylalanyl-tRNA synthetase beta chain (EC 6.1.1.20)	0.995	0.999	bi (<->)	AP014595	201	805	fig|931202.3.peg.201			Phenylalanyl-tRNA synthetase beta chain (EC 6.1.1.20)
CP040636	407	45	fig|34021.101.peg.407				PGF_01171105	hypothetical protein	437985	438122	+	bi (<->)	NC_012985	209	45	fig|537021.9.peg.209	CLIBASIA_01000		hypothetical protein	1	0.978	bi (<->)	CP004005	198	46	fig|1174529.3.peg.198	WSI_00915		hypothetical protein	1	0.957	bi (<->)	JFGQ01000001	213	45	fig|34021.4.peg.213			hypothetical protein	0.933	0.978	bi (<->)	AP014595	200	45	fig|931202.3.peg.200			hypothetical protein
CP040636	408	351	fig|34021.101.peg.408	FGD64_01950			PGF_01172397	hypothetical protein	438443	439498	+	bi (<->)	NC_012985	208	351	fig|537021.9.peg.208	CLIBASIA_00995		hypothetical protein	1	0.997	bi (<->)	CP004005	197	351	fig|1174529.3.peg.197	WSI_00910		hypothetical protein	1	0.997	bi (<->)	JFGQ01000001	212	351	fig|34021.4.peg.212	CD16_01035		hypothetical protein	1	0.997	bi (<->)	AP014595	199	351	fig|931202.3.peg.199			hypothetical protein
CP040636	409	227	fig|34021.101.peg.409	FGD64_01960			PGF_00415581	23S rRNA (uridine(2552)-2'-O)-methyltransferase (EC 2.1.1.166)	440066	440749	+	bi (<->)	NC_012985	207	227	fig|537021.9.peg.207	CLIBASIA_00990		23S rRNA (uridine(2552)-2'-O)-methyltransferase (EC 2.1.1.166)	1	0.996	bi (<->)	CP004005	196	227	fig|1174529.3.peg.196	WSI_00905		23S rRNA (uridine(2552)-2'-O)-methyltransferase (EC 2.1.1.166)	1	0.996	bi (<->)	JFGQ01000001	211	227	fig|34021.4.peg.211	CD16_01025		23S rRNA (uridine(2552)-2'-O)-methyltransferase (EC 2.1.1.166)	1	0.996	bi (<->)	AP014595	198	227	fig|931202.3.peg.198			23S rRNA (uridine(2552)-2'-O)-methyltransferase (EC 2.1.1.166)
CP040636	410	122	fig|34021.101.peg.410	FGD64_01970			PGF_00702199	Response regulator	441984	442352	-	bi (<->)	NC_012985	206	122	fig|537021.9.peg.206	CLIBASIA_00985		Response regulator	1	0.992	bi (<->)	CP004005	195	122	fig|1174529.3.peg.195	WSI_00900		Response regulator	1	0.992	bi (<->)	JFGQ01000001	210	122	fig|34021.4.peg.210	CD16_01015		Response regulator	1	0.992	bi (<->)	AP014595	197	122	fig|931202.3.peg.197			Response regulator
CP040636	411	177	fig|34021.101.peg.411	FGD64_01975			PGF_00971231	hypothetical protein	442885	443418	+	bi (<->)	NC_012985	205	179	fig|537021.9.peg.205	CLIBASIA_00980		hypothetical protein	1	0.983	bi (<->)	CP004005	194	179	fig|1174529.3.peg.194	WSI_00895		hypothetical protein	1	0.983	bi (<->)	JFGQ01000001	209	177	fig|34021.4.peg.209	CD16_01010		hypothetical protein	1	0.994	bi (<->)	AP014595	196	179	fig|931202.3.peg.196			hypothetical protein
CP040636	412	84	fig|34021.101.peg.412				PGF_01171058	hypothetical protein	443767	444021	+	bi (<->)	NC_012985	204	53	fig|537021.9.peg.204			hypothetical protein	1	0.981	bi (<->)	CP004005	193	53	fig|1174529.3.peg.193			hypothetical protein	1	0.981	bi (<->)	JFGQ01000001	208	74	fig|34021.4.peg.208			hypothetical protein	0.986	0.986	bi (<->)	AP014595	195	53	fig|931202.3.peg.195			hypothetical protein
CP040636	413	50	fig|34021.101.peg.413	FGD64_01985			PGF_01172231	hypothetical protein	444146	444298	+	bi (<->)	NC_012985	203	50	fig|537021.9.peg.203	CLIBASIA_00975		hypothetical protein	1	0.98	bi (<->)	CP004005	192	50	fig|1174529.3.peg.192	WSI_00890		hypothetical protein	1	0.98	bi (<->)	JFGQ01000001	207	50	fig|34021.4.peg.207	CD16_01000		hypothetical protein	1	0.98	bi (<->)	AP014595	194	50	fig|931202.3.peg.194			hypothetical protein
CP040636	414	59	fig|34021.101.peg.414	FGD64_01990			PGF_07275226	Competence protein F homolog, phosphoribosyltransferase domain; protein YhgH required for utilization of DNA as sole source of carbon and energy	444494	444673	+	bi (<->)	NC_012985	202	59	fig|537021.9.peg.202	CLIBASIA_00970		Competence protein F homolog, phosphoribosyltransferase domain; protein YhgH required for utilization of DNA as sole source of carbon and energy	1	0.983	bi (<->)	CP004005	191	59	fig|1174529.3.peg.191	WSI_00885		Competence protein F homolog, phosphoribosyltransferase domain; protein YhgH required for utilization of DNA as sole source of carbon and energy	1	0.983	bi (<->)	JFGQ01000001	206	59	fig|34021.4.peg.206	CD16_00995		Competence protein F homolog, phosphoribosyltransferase domain; protein YhgH required for utilization of DNA as sole source of carbon and energy	1	0.983	bi (<->)	AP014595	193	59	fig|931202.3.peg.193			Competence protein F homolog, phosphoribosyltransferase domain; protein YhgH required for utilization of DNA as sole source of carbon and energy
CP040636	415	288	fig|34021.101.peg.415	FGD64_01995			PGF_03116630	Membrane-bound lytic murein transglycosylase B	444707	445573	-	bi (<->)	NC_012985	201	288	fig|537021.9.peg.201	CLIBASIA_00965		Membrane-bound lytic murein transglycosylase B	1	0.997	bi (<->)	CP004005	190	288	fig|1174529.3.peg.190	WSI_00880		Membrane-bound lytic murein transglycosylase B	1	0.997	bi (<->)	JFGQ01000001	205	288	fig|34021.4.peg.205	CD16_00990		Membrane-bound lytic murein transglycosylase B	1	0.997	bi (<->)	AP014595	192	288	fig|931202.3.peg.192			Membrane-bound lytic murein transglycosylase B
CP040636	416	335	fig|34021.101.peg.416	FGD64_02000			PGF_00067188	Aspartate-semialdehyde dehydrogenase (EC 1.2.1.11)	445630	446637	-	bi (<->)	NC_012985	200	335	fig|537021.9.peg.200	CLIBASIA_00960	asd	Aspartate-semialdehyde dehydrogenase (EC 1.2.1.11)	1	0.997	bi (<->)	CP004005	189	335	fig|1174529.3.peg.189	WSI_00875		Aspartate-semialdehyde dehydrogenase (EC 1.2.1.11)	1	0.997	bi (<->)	JFGQ01000001	204	335	fig|34021.4.peg.204	CD16_00985		Aspartate-semialdehyde dehydrogenase (EC 1.2.1.11)	1	0.997	bi (<->)	AP014595	191	335	fig|931202.3.peg.191			Aspartate-semialdehyde dehydrogenase (EC 1.2.1.11)
CP040636	418	837	fig|34021.101.peg.418	FGD64_02005	topA		PGF_10300474	DNA topoisomerase I (EC 5.99.1.2)	447482	449995	-	bi (<->)	NC_012985	199	837	fig|537021.9.peg.199	CLIBASIA_00955		DNA topoisomerase I (EC 5.99.1.2)	1	0.999	bi (<->)	CP004005	187	837	fig|1174529.3.peg.187	WSI_00870		DNA topoisomerase I (EC 5.99.1.2)	1	0.999	bi (<->)	JFGQ01000001	202	837	fig|34021.4.peg.202	CD16_00980		DNA topoisomerase I (EC 5.99.1.2)	1	0.999	bi (<->)	AP014595	189	837	fig|931202.3.peg.189			DNA topoisomerase I (EC 5.99.1.2)
CP040636	419	95	fig|34021.101.peg.419	FGD64_02010	dprA		PGF_01172260	hypothetical protein	450191	450478	-	bi (<->)	NC_012985	198	95	fig|537021.9.peg.198	CLIBASIA_00950		hypothetical protein	1	0.989	bi (<->)	CP004005	186	95	fig|1174529.3.peg.186	WSI_00865		hypothetical protein	1	0.989	bi (<->)	JFGQ01000001	201	95	fig|34021.4.peg.201	CD16_00975		hypothetical protein	1	0.989	bi (<->)	AP014595	188	95	fig|931202.3.peg.188			hypothetical protein
CP040636	420	77	fig|34021.101.peg.420				PGF_01172402	Rossmann fold nucleotide-binding protein Smf possibly involved in DNA uptake	451123	451356	-	bi (<->)	NC_012985	197	77	fig|537021.9.peg.197	CLIBASIA_00940		hypothetical protein	1	0.987	bi (<->)	CP004005	185	77	fig|1174529.3.peg.185	WSI_00855		hypothetical protein	1	0.987	bi (<->)	JFGQ01000001	200	77	fig|34021.4.peg.200	CD16_00965		hypothetical protein	1	0.987	bi (<->)	AP014595	187	77	fig|931202.3.peg.187			hypothetical protein
CP040636	421	205	fig|34021.101.peg.421	FGD64_02015	plsY		PGF_01323228	Acyl-phosphate:glycerol-3-phosphate O-acyltransferase PlsY (EC 2.3.1.n3)	451390	452007	-	bi (<->)	NC_012985	196	205	fig|537021.9.peg.196	CLIBASIA_00935		Acyl-phosphate:glycerol-3-phosphate O-acyltransferase PlsY (EC 2.3.1.n3)	1	0.995	bi (<->)	CP004005	184	205	fig|1174529.3.peg.184	WSI_00850		Acyl-phosphate:glycerol-3-phosphate O-acyltransferase PlsY (EC 2.3.1.n3)	1	0.995	bi (<->)	JFGQ01000001	199	205	fig|34021.4.peg.199	CD16_00960		Acyl-phosphate:glycerol-3-phosphate O-acyltransferase PlsY (EC 2.3.1.n3)	1	0.995	bi (<->)	AP014595	186	205	fig|931202.3.peg.186			Acyl-phosphate:glycerol-3-phosphate O-acyltransferase PlsY (EC 2.3.1.n3)
CP040636	422	431	fig|34021.101.peg.422	FGD64_02020			PGF_00423378	Dihydroorotase (EC 3.5.2.3)	452015	453310	-	bi (<->)	NC_012985	195	431	fig|537021.9.peg.195	CLIBASIA_00930		Dihydroorotase (EC 3.5.2.3)	1	0.998	bi (<->)	CP004005	183	431	fig|1174529.3.peg.183	WSI_00845		Dihydroorotase (EC 3.5.2.3)	1	0.998	bi (<->)	JFGQ01000001	198	431	fig|34021.4.peg.198	CD16_00955		Dihydroorotase (EC 3.5.2.3)	1	0.998	bi (<->)	AP014595	185	431	fig|931202.3.peg.185			Dihydroorotase (EC 3.5.2.3)
CP040636	423	316	fig|34021.101.peg.423	FGD64_02025			PGF_00066906	Aspartate carbamoyltransferase (EC 2.1.3.2)	453307	454257	-	bi (<->)	NC_012985	194	316	fig|537021.9.peg.194	CLIBASIA_00925	pyrB	Aspartate carbamoyltransferase (EC 2.1.3.2)	1	0.997	bi (<->)	CP004005	182	300	fig|1174529.3.peg.182	WSI_00840		Aspartate carbamoyltransferase (EC 2.1.3.2)	1	0.997	bi (<->)	JFGQ01000001	197	316	fig|34021.4.peg.197	CD16_00950	pyrB	Aspartate carbamoyltransferase (EC 2.1.3.2)	1	0.997	bi (<->)	AP014595	184	316	fig|931202.3.peg.184			Aspartate carbamoyltransferase (EC 2.1.3.2)
CP040636	424	562	fig|34021.101.peg.424	FGD64_02030			PGF_10428547	Acyl-CoA dehydrogenase	454450	456138	+	bi (<->)	NC_012985	193	551	fig|537021.9.peg.193	CLIBASIA_00920		Acyl-CoA dehydrogenase	1	0.998	bi (<->)	CP004005	181	551	fig|1174529.3.peg.181	WSI_00835		Acyl-CoA dehydrogenase	1	0.998	bi (<->)	JFGQ01000001	196	551	fig|34021.4.peg.196	CD16_00945		Acyl-CoA dehydrogenase	1	0.998	bi (<->)	AP014595	183	551	fig|931202.3.peg.183			Acyl-CoA dehydrogenase
CP040636	425	118	fig|34021.101.peg.425	FGD64_02035			PGF_01171092	small multidrug resistance protein	456255	456611	-	bi (<->)	NC_012985	192	118	fig|537021.9.peg.192	CLIBASIA_00915		hypothetical protein	1	0.992	bi (<->)	CP004005	180	118	fig|1174529.3.peg.180	WSI_00830		hypothetical protein	1	0.992	bi (<->)	JFGQ01000001	195	118	fig|34021.4.peg.195	CD16_00940		hypothetical protein	1	0.992	bi (<->)	AP014595	182	58	fig|931202.3.peg.182			hypothetical protein
CP040636	426	44	fig|34021.101.peg.426				PGF_01172290	hypothetical protein	456945	457079	+	bi (<->)	NC_012985	191	44	fig|537021.9.peg.191			hypothetical protein	1	0.977	bi (<->)	CP004005	179	44	fig|1174529.3.peg.179			hypothetical protein	1	0.977	bi (<->)	JFGQ01000001	194	44	fig|34021.4.peg.194			hypothetical protein	1	0.977	bi (<->)	AP014595	180	44	fig|931202.3.peg.180			hypothetical protein
CP040636	427	170	fig|34021.101.peg.427	FGD64_02040			PGF_00030655	Peptide deformylase (EC 3.5.1.88)	457203	457715	+	bi (<->)	NC_012985	190	170	fig|537021.9.peg.190	CLIBASIA_00910	def	Peptide deformylase (EC 3.5.1.88)	1	0.994	bi (<->)	CP004005	178	170	fig|1174529.3.peg.178	WSI_00825		Peptide deformylase (EC 3.5.1.88)	1	0.994	bi (<->)	JFGQ01000001	193	170	fig|34021.4.peg.193	CD16_00935		Peptide deformylase (EC 3.5.1.88)	1	0.994	bi (<->)	AP014595	179	170	fig|931202.3.peg.179			Peptide deformylase (EC 3.5.1.88)
CP040636	428	308	fig|34021.101.peg.428	FGD64_02045			PGF_05165078	Methionyl-tRNA formyltransferase (EC 2.1.2.9)	457752	458678	+	bi (<->)	NC_012985	189	310	fig|537021.9.peg.189	CLIBASIA_00905	fmt	Methionyl-tRNA formyltransferase (EC 2.1.2.9)	0.997	0.99	bi (<->)	CP004005	177	310	fig|1174529.3.peg.177	WSI_00820		Methionyl-tRNA formyltransferase (EC 2.1.2.9)	0.997	0.99	bi (<->)	JFGQ01000001	192	308	fig|34021.4.peg.192	CD16_00930		Methionyl-tRNA formyltransferase (EC 2.1.2.9)	1	0.997	bi (<->)	AP014595	178	310	fig|931202.3.peg.178			Methionyl-tRNA formyltransferase (EC 2.1.2.9)
CP040636	429	247	fig|34021.101.peg.429	FGD64_02050	truA		PGF_00413290	tRNA pseudouridine(38-40) synthase (EC 5.4.99.12)	458678	459421	+	bi (<->)	NC_012985	188	242	fig|537021.9.peg.188	CLIBASIA_00900	truA	tRNA pseudouridine(38-40) synthase (EC 5.4.99.12)	1	0.996	bi (<->)	CP004005	176	247	fig|1174529.3.peg.176	WSI_00815		tRNA pseudouridine(38-40) synthase (EC 5.4.99.12)	1	0.996	bi (<->)	JFGQ01000001	191	242	fig|34021.4.peg.191	CD16_00925		tRNA pseudouridine(38-40) synthase (EC 5.4.99.12)	1	0.996	bi (<->)	AP014595	177	242	fig|931202.3.peg.177			tRNA pseudouridine(38-40) synthase (EC 5.4.99.12)
CP040636	430	311	fig|34021.101.peg.430	FGD64_02055	argC		PGF_07889681	N-acetyl-gamma-glutamyl-phosphate reductase (EC 1.2.1.38)	459456	460391	-	bi (<->)	NC_012985	187	311	fig|537021.9.peg.187	CLIBASIA_00895		N-acetyl-gamma-glutamyl-phosphate reductase (EC 1.2.1.38)	1	0.997	bi (<->)	CP004005	175	311	fig|1174529.3.peg.175	WSI_00810		N-acetyl-gamma-glutamyl-phosphate reductase (EC 1.2.1.38)	0.997	0.997	bi (<->)	JFGQ01000001	190	311	fig|34021.4.peg.190	CD16_00920		N-acetyl-gamma-glutamyl-phosphate reductase (EC 1.2.1.38)	1	0.997	bi (<->)	AP014595	176	311	fig|931202.3.peg.176			N-acetyl-gamma-glutamyl-phosphate reductase (EC 1.2.1.38)
CP040636	431	45	fig|34021.101.peg.431					hypothetical protein	460384	460521	-	bi (<->)	NC_012985	186	45	fig|537021.9.peg.186			hypothetical protein	1	0.978	bi (<->)	CP004005	174	45	fig|1174529.3.peg.174			hypothetical protein	1	0.978	bi (<->)	JFGQ01000001	189	45	fig|34021.4.peg.189			hypothetical protein	1	0.978	bi (<->)	AP014595	175	45	fig|931202.3.peg.175			hypothetical protein
CP040636	432	170	fig|34021.101.peg.432	FGD64_02060	rpsI		PGF_00049909	SSU ribosomal protein S9p (S16e)	460552	461064	-	bi (<->)	NC_012985	185	170	fig|537021.9.peg.185	CLIBASIA_00890	rpsI	SSU ribosomal protein S9p (S16e)	1	0.994	bi (<->)	CP004005	173	170	fig|1174529.3.peg.173	WSI_00805		SSU ribosomal protein S9p (S16e)	1	0.994	bi (<->)	JFGQ01000001	188	170	fig|34021.4.peg.188	CD16_00915		SSU ribosomal protein S9p (S16e)	1	0.994	bi (<->)	AP014595	174	170	fig|931202.3.peg.174			SSU ribosomal protein S9p (S16e)
CP040636	433	155	fig|34021.101.peg.433	FGD64_02065	rplM		PGF_06180597	LSU ribosomal protein L13p (L13Ae)	461067	461534	-	bi (<->)	NC_012985	184	155	fig|537021.9.peg.184	CLIBASIA_00885	rplM	LSU ribosomal protein L13p (L13Ae)	1	0.994	bi (<->)	CP004005	172	155	fig|1174529.3.peg.172	WSI_00800		LSU ribosomal protein L13p (L13Ae)	1	0.994	bi (<->)	JFGQ01000001	187	155	fig|34021.4.peg.187	CD16_00910		LSU ribosomal protein L13p (L13Ae)	1	0.994	bi (<->)	AP014595	173	155	fig|931202.3.peg.173			LSU ribosomal protein L13p (L13Ae)
CP040636	434	475	fig|34021.101.peg.434	FGD64_02070			PGF_01171057	hypothetical protein	461835	463262	-	bi (<->)	NC_012985	183	475	fig|537021.9.peg.183	CLIBASIA_00880		hypothetical protein	1	0.998	bi (<->)	CP004005	171	475	fig|1174529.3.peg.171	WSI_00795		hypothetical protein	1	0.998	bi (<->)	JFGQ01000001	186	475	fig|34021.4.peg.186	CD16_00905		hypothetical protein	1	0.998	bi (<->)	AP014595	172	473	fig|931202.3.peg.172			hypothetical protein
CP040636	435	332	fig|34021.101.peg.435	FGD64_02075			PGF_04596496	Quinone oxidoreductase (EC 1.6.5.5)	463432	464430	-	bi (<->)	NC_012985	182	332	fig|537021.9.peg.182	CLIBASIA_00875		Quinone oxidoreductase (EC 1.6.5.5)	1	0.997	bi (<->)	CP004005	170	332	fig|1174529.3.peg.170	WSI_00790		Quinone oxidoreductase (EC 1.6.5.5)	1	0.997	bi (<->)	JFGQ01000001	185	332	fig|34021.4.peg.185	CD16_00900		Quinone oxidoreductase (EC 1.6.5.5)	1	0.997	bi (<->)	AP014595	171	332	fig|931202.3.peg.171			Quinone oxidoreductase (EC 1.6.5.5)
CP040636	436	682	fig|34021.101.peg.436	FGD64_02080	rpoD		PGF_07072582	RNA polymerase sigma factor RpoD	464919	466967	+	bi (<->)	NC_012985	181	682	fig|537021.9.peg.181	CLIBASIA_00870	rpoD	RNA polymerase sigma factor RpoD	1	0.999	bi (<->)	CP004005	169	689	fig|1174529.3.peg.169	WSI_00785		RNA polymerase sigma factor RpoD	1	0.988	bi (<->)	JFGQ01000001	184	689	fig|34021.4.peg.184	CD16_00895		RNA polymerase sigma factor RpoD	1	0.988	bi (<->)	AP014595	170	682	fig|931202.3.peg.170			RNA polymerase sigma factor RpoD
CP040636	437	281	fig|34021.101.peg.437	FGD64_02085	xth		PGF_07420523	Exodeoxyribonuclease III (EC 3.1.11.2)	467258	468103	-	bi (<->)	NC_012985	180	281	fig|537021.9.peg.180	CLIBASIA_00865	xthA	Exodeoxyribonuclease III (EC 3.1.11.2)	1	0.996	bi (<->)	CP004005	168	281	fig|1174529.3.peg.168	WSI_00780		Exodeoxyribonuclease III (EC 3.1.11.2)	1	0.996	bi (<->)	JFGQ01000001	183	281	fig|34021.4.peg.183	CD16_00890		Exodeoxyribonuclease III (EC 3.1.11.2)	1	0.996	bi (<->)	AP014595	169	281	fig|931202.3.peg.169			Exodeoxyribonuclease III (EC 3.1.11.2)
CP040636	438	109	fig|34021.101.peg.438	FGD64_02090	erpA		PGF_08058864	probable iron binding protein from the HesB_IscA_SufA family	468118	468447	-	bi (<->)	NC_012985	179	113	fig|537021.9.peg.179	CLIBASIA_00860		probable iron binding protein from the HesB_IscA_SufA family	1	0.956	bi (<->)	CP004005	167	109	fig|1174529.3.peg.167	WSI_00775		probable iron binding protein from the HesB_IscA_SufA family	1	0.991	bi (<->)	JFGQ01000001	182	109	fig|34021.4.peg.182	CD16_00885		probable iron binding protein from the HesB_IscA_SufA family	1	0.991	bi (<->)	AP014595	168	113	fig|931202.3.peg.168			probable iron binding protein from the HesB_IscA_SufA family
CP040636	439	410	fig|34021.101.peg.439	FGD64_02095			PGF_12771936	dNTP triphosphohydrolase, broad substrate specificity	468543	469775	+	bi (<->)	NC_012985	178	410	fig|537021.9.peg.178	CLIBASIA_00855		dNTP triphosphohydrolase, broad substrate specificity	1	0.998	bi (<->)	CP004005	166	410	fig|1174529.3.peg.166	WSI_00770		dNTP triphosphohydrolase, broad substrate specificity	1	0.998	bi (<->)	JFGQ01000001	181	410	fig|34021.4.peg.181	CD16_00880		dNTP triphosphohydrolase, broad substrate specificity	1	0.998	bi (<->)	AP014595	167	410	fig|931202.3.peg.167			dNTP triphosphohydrolase, broad substrate specificity
CP040636	440	586	fig|34021.101.peg.440	FGD64_02100			PGF_00926109	Arginyl-tRNA synthetase (EC 6.1.1.19)	469822	471582	+	bi (<->)	NC_012985	177	586	fig|537021.9.peg.177	CLIBASIA_00850	argS	Arginyl-tRNA synthetase (EC 6.1.1.19)	1	0.998	bi (<->)	CP004005	165	586	fig|1174529.3.peg.165	WSI_00765		Arginyl-tRNA synthetase (EC 6.1.1.19)	1	0.998	bi (<->)	JFGQ01000001	180	586	fig|34021.4.peg.180	CD16_00875		Arginyl-tRNA synthetase (EC 6.1.1.19)	1	0.998	bi (<->)	AP014595	166	586	fig|931202.3.peg.166			Arginyl-tRNA synthetase (EC 6.1.1.19)
CP040636	441	623	fig|34021.101.peg.441	FGD64_02105			PGF_01172251	hypothetical protein	471638	473509	+	bi (<->)	NC_012985	176	623	fig|537021.9.peg.176	CLIBASIA_00845		hypothetical protein	1	0.998	bi (<->)	CP004005	164	627	fig|1174529.3.peg.164	WSI_00760		hypothetical protein	1	0.992	bi (<->)	JFGQ01000001	179	623	fig|34021.4.peg.179	CD16_00870		hypothetical protein	1	0.998	bi (<->)	AP014595	165	627	fig|931202.3.peg.165			hypothetical protein
CP040636	442	321	fig|34021.101.peg.442	FGD64_02110	trxB		PGF_01625234	Thioredoxin reductase (EC 1.8.1.9)	473904	474869	+	bi (<->)	NC_012985	175	321	fig|537021.9.peg.175	CLIBASIA_00840		Thioredoxin reductase (EC 1.8.1.9)	1	0.997	bi (<->)	CP004005	163	321	fig|1174529.3.peg.163	WSI_00755		Thioredoxin reductase (EC 1.8.1.9)	1	0.997	bi (<->)	JFGQ01000001	178	321	fig|34021.4.peg.178	CD16_00865		Thioredoxin reductase (EC 1.8.1.9)	1	0.997	bi (<->)	AP014595	164	321	fig|931202.3.peg.164			Thioredoxin reductase (EC 1.8.1.9)
CP040636	443	299	fig|34021.101.peg.443	FGD64_02115			PGF_00863103	Transcriptional regulator RL3429, LysR family	474911	475810	+	bi (<->)	NC_012985	174	299	fig|537021.9.peg.174	CLIBASIA_00835		Transcriptional regulator RL3429, LysR family	1	0.997	bi (<->)	CP004005	162	299	fig|1174529.3.peg.162	WSI_00750		Transcriptional regulator RL3429, LysR family	1	0.997	bi (<->)	JFGQ01000001	177	299	fig|34021.4.peg.177	CD16_00860		Transcriptional regulator RL3429, LysR family	0.997	0.997	bi (<->)	AP014595	163	299	fig|931202.3.peg.163			Transcriptional regulator RL3429, LysR family
CP040636	444	201	fig|34021.101.peg.444	FGD64_02120			PGF_08090639	Cytochrome oxidase biogenesis protein Sco1/SenC/PrrC, thiol-disulfide reductase involved in Cu(I) insertion into CoxII Cu(A) center	476137	476742	+	bi (<->)	NC_012985	173	201	fig|537021.9.peg.173	CLIBASIA_00830		Cytochrome oxidase biogenesis protein Sco1/SenC/PrrC, thiol-disulfide reductase involved in Cu(I) insertion into CoxII Cu(A) center	1	0.995	bi (<->)	CP004005	161	201	fig|1174529.3.peg.161	WSI_00745		Cytochrome oxidase biogenesis protein Sco1/SenC/PrrC, thiol-disulfide reductase involved in Cu(I) insertion into CoxII Cu(A) center	1	0.995	bi (<->)	JFGQ01000001	176	201	fig|34021.4.peg.176	CD16_00855		Cytochrome oxidase biogenesis protein Sco1/SenC/PrrC, thiol-disulfide reductase involved in Cu(I) insertion into CoxII Cu(A) center	1	0.995	bi (<->)	AP014595	162	201	fig|931202.3.peg.162			Cytochrome oxidase biogenesis protein Sco1/SenC/PrrC, thiol-disulfide reductase involved in Cu(I) insertion into CoxII Cu(A) center
CP040636	445	348	fig|34021.101.peg.445	FGD64_02125			PGF_00007844	Glucokinase (EC 2.7.1.2)	477390	478436	+	bi (<->)	NC_012985	172	348	fig|537021.9.peg.172	CLIBASIA_00825	glk	Glucokinase (EC 2.7.1.2)	1	0.997	bi (<->)	CP004005	160	348	fig|1174529.3.peg.160	WSI_00740	glk	Glucokinase (EC 2.7.1.2)	1	0.997	bi (<->)	JFGQ01000001	175	348	fig|34021.4.peg.175	CD16_00850		Glucokinase (EC 2.7.1.2)	1	0.997	bi (<->)	AP014595	161	348	fig|931202.3.peg.161			Glucokinase (EC 2.7.1.2)
CP040636	446	280	fig|34021.101.peg.446	FGD64_02130			PGF_01176589	4-hydroxy-tetrahydrodipicolinate reductase (EC 1.17.1.8)	478489	479331	+	bi (<->)	NC_012985	171	280	fig|537021.9.peg.171	CLIBASIA_00820		4-hydroxy-tetrahydrodipicolinate reductase (EC 1.17.1.8)	1	0.996	bi (<->)	CP004005	159	280	fig|1174529.3.peg.159	WSI_00735		4-hydroxy-tetrahydrodipicolinate reductase (EC 1.17.1.8)	1	0.996	bi (<->)	JFGQ01000001	174	280	fig|34021.4.peg.174	CD16_00845		4-hydroxy-tetrahydrodipicolinate reductase (EC 1.17.1.8)	1	0.996	bi (<->)	AP014595	160	275	fig|931202.3.peg.160			4-hydroxy-tetrahydrodipicolinate reductase (EC 1.17.1.8)
CP040636	447	212	fig|34021.101.peg.447	FGD64_02135			PGF_02703381	Phosphoglycerate mutase (EC 5.4.2.11)	479324	479962	+	bi (<->)	NC_012985	170	212	fig|537021.9.peg.170	CLIBASIA_00815		Phosphoglycerate mutase (EC 5.4.2.11)	1	0.995	bi (<->)	CP004005	158	212	fig|1174529.3.peg.158	WSI_00730		Phosphoglycerate mutase (EC 5.4.2.11)	1	0.995	bi (<->)	JFGQ01000001	173	212	fig|34021.4.peg.173	CD16_00840		Phosphoglycerate mutase (EC 5.4.2.11)	1	0.995	bi (<->)	AP014595	159	212	fig|931202.3.peg.159			Phosphoglycerate mutase (EC 5.4.2.11)
CP040636	448	1003	fig|34021.101.peg.448	FGD64_02140	polA		PGF_10347756	DNA polymerase I (EC 2.7.7.7)	480013	483024	-	bi (<->)	NC_012985	169	976	fig|537021.9.peg.169	CLIBASIA_00810		DNA polymerase I (EC 2.7.7.7)	1	0.999	bi (<->)	CP004005	157	976	fig|1174529.3.peg.157	WSI_00725		DNA polymerase I (EC 2.7.7.7)	1	0.999	bi (<->)	JFGQ01000001	172	976	fig|34021.4.peg.172	CD16_00835		DNA polymerase I (EC 2.7.7.7)	1	0.999	bi (<->)	AP014595	158	976	fig|931202.3.peg.158			DNA polymerase I (EC 2.7.7.7)
CP040636	449	292	fig|34021.101.peg.449	FGD64_02145			PGF_00549380	4-hydroxy-tetrahydrodipicolinate synthase (EC 4.3.3.7)	483502	484380	+	bi (<->)	NC_012985	168	292	fig|537021.9.peg.168	CLIBASIA_00805		4-hydroxy-tetrahydrodipicolinate synthase (EC 4.3.3.7)	1	0.997	bi (<->)	CP004005	156	292	fig|1174529.3.peg.156	WSI_00720		4-hydroxy-tetrahydrodipicolinate synthase (EC 4.3.3.7)	1	0.997	bi (<->)	JFGQ01000001	171	292	fig|34021.4.peg.171	CD16_00830		4-hydroxy-tetrahydrodipicolinate synthase (EC 4.3.3.7)	1	0.997	bi (<->)	AP014595	157	292	fig|931202.3.peg.157			4-hydroxy-tetrahydrodipicolinate synthase (EC 4.3.3.7)
CP040636	450	159	fig|34021.101.peg.450	FGD64_02150	smpB		PGF_00413554	tmRNA-binding protein SmpB	484455	484934	+	bi (<->)	NC_012985	167	157	fig|537021.9.peg.167	CLIBASIA_00800	smpB	tmRNA-binding protein SmpB	0.994	0.994	bi (<->)	CP004005	155	159	fig|1174529.3.peg.155	WSI_00715		tmRNA-binding protein SmpB	1	0.994	bi (<->)	JFGQ01000001	170	159	fig|34021.4.peg.170	CD16_00825		tmRNA-binding protein SmpB	1	0.994	bi (<->)	AP014595	156	159	fig|931202.3.peg.156			tmRNA-binding protein SmpB
CP040636	452	317	fig|34021.101.peg.452	FGD64_02160			PGF_01172205	hypothetical protein	485559	486512	-	bi (<->)	NC_012985	165	317	fig|537021.9.peg.165	CLIBASIA_00795		hypothetical protein	1	0.997	bi (<->)	CP004005	154	317	fig|1174529.3.peg.154	WSI_00710		hypothetical protein	1	0.997	bi (<->)	JFGQ01000001	168	317	fig|34021.4.peg.168	CD16_00815		hypothetical protein	1	0.997	bi (<->)	AP014595	155	317	fig|931202.3.peg.155			hypothetical protein
CP040636	453	539	fig|34021.101.peg.453	FGD64_02165	ettA		PGF_02059020	Energy-dependent translational throttle protein EttA	486660	488279	+	bi (<->)	NC_012985	164	539	fig|537021.9.peg.164	CLIBASIA_00790		Energy-dependent translational throttle protein EttA	1	0.998	bi (<->)	CP004005	153	539	fig|1174529.3.peg.153	WSI_00705		Energy-dependent translational throttle protein EttA	1	0.998	bi (<->)	JFGQ01000001	167	539	fig|34021.4.peg.167	CD16_00810		Energy-dependent translational throttle protein EttA	1	0.998	bi (<->)	AP014595	154	539	fig|931202.3.peg.154			Energy-dependent translational throttle protein EttA
CP040636	454	216	fig|34021.101.peg.454	FGD64_02170			PGF_00285620	ATP-dependent Clp protease proteolytic subunit ClpP (EC 3.4.21.92)	488915	489565	+	bi (<->)	NC_012985	163	216	fig|537021.9.peg.163	CLIBASIA_00785	clpP	ATP-dependent Clp protease proteolytic subunit ClpP (EC 3.4.21.92)	1	0.995	bi (<->)	CP004005	152	216	fig|1174529.3.peg.152	WSI_00700		ATP-dependent Clp protease proteolytic subunit ClpP (EC 3.4.21.92)	1	0.995	bi (<->)	JFGQ01000001	166	216	fig|34021.4.peg.166	CD16_00805	clpP	ATP-dependent Clp protease proteolytic subunit ClpP (EC 3.4.21.92)	1	0.995	bi (<->)	AP014595	153	216	fig|931202.3.peg.153			ATP-dependent Clp protease proteolytic subunit ClpP (EC 3.4.21.92)
CP040636	455	424	fig|34021.101.peg.455	FGD64_02175	clpX		PGF_00016338	ATP-dependent Clp protease ATP-binding subunit ClpX	489841	491115	+	bi (<->)	NC_012985	162	378	fig|537021.9.peg.162	CLIBASIA_00780	clpX	ATP-dependent Clp protease ATP-binding subunit ClpX	1	0.997	bi (<->)	CP004005	150	378	fig|1174529.3.peg.150	WSI_00695		ATP-dependent Clp protease ATP-binding subunit ClpX	1	0.997	bi (<->)	JFGQ01000001	165	424	fig|34021.4.peg.165	CD16_00800		ATP-dependent Clp protease ATP-binding subunit ClpX	1	0.998	bi (<->)	AP014595	152	378	fig|931202.3.peg.152			ATP-dependent Clp protease ATP-binding subunit ClpX
CP040636	456	820	fig|34021.101.peg.456	FGD64_02180			PGF_04438983	ATP-dependent protease La (EC 3.4.21.53) Type I	491372	493834	+	bi (<->)	NC_012985	161	820	fig|537021.9.peg.161	CLIBASIA_00775	lon	ATP-dependent protease La (EC 3.4.21.53) Type I	1	0.999	bi (<->)	CP004005	149	820	fig|1174529.3.peg.149	WSI_00690		ATP-dependent protease La (EC 3.4.21.53) Type I	1	0.999	bi (<->)	JFGQ01000001	164	820	fig|34021.4.peg.164	CD16_00795		ATP-dependent protease La (EC 3.4.21.53) Type I	1	0.999	bi (<->)	AP014595	151	822	fig|931202.3.peg.151			ATP-dependent protease La (EC 3.4.21.53) Type I
CP040636	457	197	fig|34021.101.peg.457	FGD64_02185			PGF_00016919	Leucyl/phenylalanyl-tRNA--protein transferase (EC 2.3.2.6)	493922	494515	-	bi (<->)	NC_012985	160	179	fig|537021.9.peg.160	CLIBASIA_00770	aat	Leucyl/phenylalanyl-tRNA--protein transferase (EC 2.3.2.6)	1	0.994	bi (<->)	CP004005	148	179	fig|1174529.3.peg.148	WSI_00685		Leucyl/phenylalanyl-tRNA--protein transferase (EC 2.3.2.6)	1	0.994	bi (<->)	JFGQ01000001	163	179	fig|34021.4.peg.163	CD16_00790		Leucyl/phenylalanyl-tRNA--protein transferase (EC 2.3.2.6)	1	0.994	bi (<->)	AP014595	150	179	fig|931202.3.peg.150			Leucyl/phenylalanyl-tRNA--protein transferase (EC 2.3.2.6)
CP040636	458	443	fig|34021.101.peg.458	FGD64_02190	accC		PGF_07396749	Biotin carboxylase of acetyl-CoA carboxylase (EC 6.3.4.14)	494553	495884	-	bi (<->)	NC_012985	159	443	fig|537021.9.peg.159	CLIBASIA_00765		Biotin carboxylase of acetyl-CoA carboxylase (EC 6.3.4.14)	1	0.998	bi (<->)	CP004005	146	443	fig|1174529.3.peg.146	WSI_00680		Biotin carboxylase of acetyl-CoA carboxylase (EC 6.3.4.14)	1	0.998	bi (<->)	JFGQ01000001	161	443	fig|34021.4.peg.161	CD16_00785		Biotin carboxylase of acetyl-CoA carboxylase (EC 6.3.4.14)	1	0.998	bi (<->)	AP014595	148	443	fig|931202.3.peg.148			Biotin carboxylase of acetyl-CoA carboxylase (EC 6.3.4.14)
CP040636	459	171	fig|34021.101.peg.459	FGD64_02195			PGF_00648021	Biotin carboxyl carrier protein of acetyl-CoA carboxylase	495881	496396	-	bi (<->)	NC_012985	158	171	fig|537021.9.peg.158	CLIBASIA_00760	accB	Biotin carboxyl carrier protein of acetyl-CoA carboxylase	1	0.994	bi (<->)	CP004005	145	171	fig|1174529.3.peg.145	WSI_00675		Biotin carboxyl carrier protein of acetyl-CoA carboxylase	1	0.994	bi (<->)	JFGQ01000001	160	171	fig|34021.4.peg.160	CD16_00780		Biotin carboxyl carrier protein of acetyl-CoA carboxylase	1	0.994	bi (<->)	AP014595	147	171	fig|931202.3.peg.147			Biotin carboxyl carrier protein of acetyl-CoA carboxylase
CP040636	461	124	fig|34021.101.peg.461	FGD64_02200			PGF_06941403	SSU ribosomal protein S12p (S23e)	497106	497480	+	bi (<->)	NC_012985	157	124	fig|537021.9.peg.157	CLIBASIA_00755	rpsL	SSU ribosomal protein S12p (S23e)	1	0.992	bi (<->)	CP004005	143	124	fig|1174529.3.peg.143	WSI_00670		SSU ribosomal protein S12p (S23e)	1	0.992	bi (<->)	JFGQ01000001	158	124	fig|34021.4.peg.158	CD16_00775		SSU ribosomal protein S12p (S23e)	1	0.992	bi (<->)	AP014595	145	124	fig|931202.3.peg.145			SSU ribosomal protein S12p (S23e)
CP040636	462	156	fig|34021.101.peg.462	FGD64_02205	rpsG		PGF_00049904	SSU ribosomal protein S7p (S5e)	497557	498027	+	bi (<->)	NC_012985	156	156	fig|537021.9.peg.156	CLIBASIA_00750	rpsG	SSU ribosomal protein S7p (S5e)	1	0.994	bi (<->)	CP004005	142	156	fig|1174529.3.peg.142	WSI_00665		SSU ribosomal protein S7p (S5e)	1	0.994	bi (<->)	JFGQ01000001	157	156	fig|34021.4.peg.157	CD16_00770		SSU ribosomal protein S7p (S5e)	1	0.994	bi (<->)	AP014595	144	156	fig|931202.3.peg.144			SSU ribosomal protein S7p (S5e)
CP040636	463	701	fig|34021.101.peg.463	FGD64_02210	fusA		PGF_00060409	Translation elongation factor G	498052	500157	+	bi (<->)	NC_012985	155	701	fig|537021.9.peg.155	CLIBASIA_00745	fusA	Translation elongation factor G	1	0.999	bi (<->)	CP004005	141	701	fig|1174529.3.peg.141	WSI_00660		Translation elongation factor G	1	0.999	bi (<->)	JFGQ01000001	156	701	fig|34021.4.peg.156	CD16_00765	fusA	Translation elongation factor G	1	0.999	bi (<->)	AP014595	143	701	fig|931202.3.peg.143			Translation elongation factor G
CP040636	464	392	fig|34021.101.peg.464	FGD64_02215	tuf		PGF_00060428	Translation elongation factor Tu	500248	501426	+	bi (<->)	NC_012985	154	392	fig|537021.9.peg.154	CLIBASIA_00740		Translation elongation factor Tu	1	0.997	bi (<->)	CP004005	140	392	fig|1174529.3.peg.140	WSI_00655		Translation elongation factor Tu	1	0.997	bi (<->)	JFGQ01000001	32	392	fig|34021.4.peg.32	CD16_00150	tuf	Translation elongation factor Tu	1	0.997	bi (<->)	AP014595	142	392	fig|931202.3.peg.142			Translation elongation factor Tu
CP040636	465	104	fig|34021.101.peg.465	FGD64_02220	rpsJ		PGF_00049828	SSU ribosomal protein S10p (S20e)	501513	501827	+	bi (<->)	NC_012985	153	104	fig|537021.9.peg.153	CLIBASIA_00735	rpsJ	SSU ribosomal protein S10p (S20e)	1	0.99	bi (<->)	CP004005	139	104	fig|1174529.3.peg.139	WSI_00650		SSU ribosomal protein S10p (S20e)	0.99	0.99	bi (<->)	JFGQ01000001	154	81	fig|34021.4.peg.154	CD16_00755	rpsJ	SSU ribosomal protein S10p (S20e)	1	0.988	bi (<->)	AP014595	141	104	fig|931202.3.peg.141			SSU ribosomal protein S10p (S20e)
CP040636	466	221	fig|34021.101.peg.466	FGD64_02225			PGF_00016431	LSU ribosomal protein L3p (L3e)	501847	502512	+	bi (<->)	NC_012985	152	221	fig|537021.9.peg.152	CLIBASIA_00730	rplC	LSU ribosomal protein L3p (L3e)	1	0.995	bi (<->)	CP004005	138	221	fig|1174529.3.peg.138	WSI_00645		LSU ribosomal protein L3p (L3e)	1	0.995	bi (<->)	JFGQ01000001	153	221	fig|34021.4.peg.153	CD16_00750		LSU ribosomal protein L3p (L3e)	1	0.995	bi (<->)	AP014595	140	221	fig|931202.3.peg.140			LSU ribosomal protein L3p (L3e)
CP040636	467	207	fig|34021.101.peg.467	FGD64_02230	rplD		PGF_04512522	LSU ribosomal protein L4p (L1e)	502509	503132	+	bi (<->)	NC_012985	151	207	fig|537021.9.peg.151	CLIBASIA_00725	rplD	LSU ribosomal protein L4p (L1e)	1	0.995	bi (<->)	CP004005	137	207	fig|1174529.3.peg.137	WSI_00640		LSU ribosomal protein L4p (L1e)	1	0.995	bi (<->)	JFGQ01000001	152	207	fig|34021.4.peg.152	CD16_00745		LSU ribosomal protein L4p (L1e)	1	0.995	bi (<->)	AP014595	139	207	fig|931202.3.peg.139			LSU ribosomal protein L4p (L1e)
CP040636	468	110	fig|34021.101.peg.468	FGD64_02235			PGF_03990071	LSU ribosomal protein L23p (L23Ae)	503129	503461	+	bi (<->)	NC_012985	150	110	fig|537021.9.peg.150	CLIBASIA_00720	rplW	LSU ribosomal protein L23p (L23Ae)	1	0.991	bi (<->)	CP004005	136	110	fig|1174529.3.peg.136	WSI_00635		LSU ribosomal protein L23p (L23Ae)	1	0.991	bi (<->)	JFGQ01000001	151	110	fig|34021.4.peg.151	CD16_00740		LSU ribosomal protein L23p (L23Ae)	1	0.991	bi (<->)	AP014595	138	110	fig|931202.3.peg.138			LSU ribosomal protein L23p (L23Ae)
CP040636	469	278	fig|34021.101.peg.469	FGD64_02240	rplB		PGF_00016393	LSU ribosomal protein L2p (L8e)	503490	504326	+	bi (<->)	NC_012985	149	278	fig|537021.9.peg.149	CLIBASIA_00715	rplB	LSU ribosomal protein L2p (L8e)	1	0.996	bi (<->)	CP004005	135	278	fig|1174529.3.peg.135	WSI_00630	rplB	LSU ribosomal protein L2p (L8e)	1	0.996	bi (<->)	JFGQ01000001	150	278	fig|34021.4.peg.150	CD16_00735	rplB	LSU ribosomal protein L2p (L8e)	0.996	0.996	bi (<->)	AP014595	137	278	fig|931202.3.peg.137			LSU ribosomal protein L2p (L8e)
CP040636	470	92	fig|34021.101.peg.470	FGD64_02245	rpsS		PGF_00049860	SSU ribosomal protein S19p (S15e)	504339	504617	+	bi (<->)	NC_012985	148	92	fig|537021.9.peg.148	CLIBASIA_00710	rpsS	SSU ribosomal protein S19p (S15e)	1	0.989	bi (<->)	CP004005	134	92	fig|1174529.3.peg.134	WSI_00625		SSU ribosomal protein S19p (S15e)	1	0.989	bi (<->)	JFGQ01000001	149	92	fig|34021.4.peg.149	CD16_00730		SSU ribosomal protein S19p (S15e)	1	0.989	bi (<->)	AP014595	136	92	fig|931202.3.peg.136			SSU ribosomal protein S19p (S15e)
CP040636	471	131	fig|34021.101.peg.471	FGD64_02250			PGF_00016368	LSU ribosomal protein L22p (L17e)	504621	505016	+	bi (<->)	NC_012985	147	131	fig|537021.9.peg.147	CLIBASIA_00705	rplV	LSU ribosomal protein L22p (L17e)	1	0.992	bi (<->)	CP004005	133	131	fig|1174529.3.peg.133	WSI_00620		LSU ribosomal protein L22p (L17e)	1	0.992	bi (<->)	JFGQ01000001	148	131	fig|34021.4.peg.148	CD16_00725		LSU ribosomal protein L22p (L17e)	1	0.992	bi (<->)	AP014595	135	131	fig|931202.3.peg.135			LSU ribosomal protein L22p (L17e)
CP040636	472	227	fig|34021.101.peg.472	FGD64_02255	rpsC		PGF_00049889	SSU ribosomal protein S3p (S3e)	505016	505699	+	bi (<->)	NC_012985	146	227	fig|537021.9.peg.146	CLIBASIA_00700	rpsC	SSU ribosomal protein S3p (S3e)	1	0.996	bi (<->)	CP004005	132	227	fig|1174529.3.peg.132	WSI_00615		SSU ribosomal protein S3p (S3e)	1	0.996	bi (<->)	JFGQ01000001	147	227	fig|34021.4.peg.147	CD16_00720		SSU ribosomal protein S3p (S3e)	1	0.996	bi (<->)	AP014595	134	227	fig|931202.3.peg.134			SSU ribosomal protein S3p (S3e)
CP040636	473	138	fig|34021.101.peg.473	FGD64_02260	rplP		PGF_00016343	LSU ribosomal protein L16p (L10e)	505758	506174	+	bi (<->)	NC_012985	145	138	fig|537021.9.peg.145	CLIBASIA_00695	rplP	LSU ribosomal protein L16p (L10e)	1	0.993	bi (<->)	CP004005	131	138	fig|1174529.3.peg.131	WSI_00610		LSU ribosomal protein L16p (L10e)	1	0.993	bi (<->)	JFGQ01000001	146	138	fig|34021.4.peg.146	CD16_00715		LSU ribosomal protein L16p (L10e)	1	0.993	bi (<->)	AP014595	133	138	fig|931202.3.peg.133			LSU ribosomal protein L16p (L10e)
CP040636	474	67	fig|34021.101.peg.474	FGD64_02265			PGF_02899131	LSU ribosomal protein L29p (L35e)	506182	506385	+	bi (<->)	NC_012985	144	67	fig|537021.9.peg.144	CLIBASIA_00690		LSU ribosomal protein L29p (L35e)	1	0.985	bi (<->)	CP004005	130	67	fig|1174529.3.peg.130	WSI_00605		LSU ribosomal protein L29p (L35e)	1	0.985	bi (<->)	JFGQ01000001	145	67	fig|34021.4.peg.145	CD16_00710		LSU ribosomal protein L29p (L35e)	1	0.985	bi (<->)	AP014595	132	67	fig|931202.3.peg.132			LSU ribosomal protein L29p (L35e)
CP040636	475	79	fig|34021.101.peg.475	FGD64_02270	rpsQ		PGF_00049854	SSU ribosomal protein S17p (S11e)	506396	506635	+	bi (<->)	NC_012985	143	79	fig|537021.9.peg.143	CLIBASIA_00685	rpsQ	SSU ribosomal protein S17p (S11e)	1	0.987	bi (<->)	CP004005	129	79	fig|1174529.3.peg.129	WSI_00600		SSU ribosomal protein S17p (S11e)	1	0.987	bi (<->)	JFGQ01000001	144	79	fig|34021.4.peg.144	CD16_00705		SSU ribosomal protein S17p (S11e)	1	0.987	bi (<->)	AP014595	131	79	fig|931202.3.peg.131			SSU ribosomal protein S17p (S11e)
CP040636	476	122	fig|34021.101.peg.476	FGD64_02275	rplN		PGF_00016340	LSU ribosomal protein L14p (L23e)	506762	507130	+	bi (<->)	NC_012985	142	122	fig|537021.9.peg.142	CLIBASIA_00680	rplN	LSU ribosomal protein L14p (L23e)	1	0.992	bi (<->)	CP004005	128	122	fig|1174529.3.peg.128	WSI_00595		LSU ribosomal protein L14p (L23e)	1	0.992	bi (<->)	JFGQ01000001	143	137	fig|34021.4.peg.143	CD16_00700		LSU ribosomal protein L14p (L23e)	1	0.883	bi (<->)	AP014595	130	137	fig|931202.3.peg.130			LSU ribosomal protein L14p (L23e)
CP040636	477	102	fig|34021.101.peg.477	FGD64_02280			PGF_00016377	LSU ribosomal protein L24p (L26e)	507143	507451	+	bi (<->)	NC_012985	141	102	fig|537021.9.peg.141	CLIBASIA_00675	rplX	LSU ribosomal protein L24p (L26e)	1	0.99	bi (<->)	CP004005	127	102	fig|1174529.3.peg.127	WSI_00590		LSU ribosomal protein L24p (L26e)	1	0.99	bi (<->)	JFGQ01000001	142	102	fig|34021.4.peg.142	CD16_00695		LSU ribosomal protein L24p (L26e)	1	0.99	bi (<->)	AP014595	129	102	fig|931202.3.peg.129			LSU ribosomal protein L24p (L26e)
CP040636	478	185	fig|34021.101.peg.478	FGD64_02285	rplE		PGF_00016443	LSU ribosomal protein L5p (L11e)	507444	508001	+	bi (<->)	NC_012985	140	185	fig|537021.9.peg.140	CLIBASIA_00670	rplE	LSU ribosomal protein L5p (L11e)	1	0.995	bi (<->)	CP004005	126	185	fig|1174529.3.peg.126	WSI_00585		LSU ribosomal protein L5p (L11e)	1	0.995	bi (<->)	JFGQ01000001	141	185	fig|34021.4.peg.141	CD16_00690		LSU ribosomal protein L5p (L11e)	1	0.995	bi (<->)	AP014595	128	185	fig|931202.3.peg.128			LSU ribosomal protein L5p (L11e)
CP040636	479	101	fig|34021.101.peg.479	FGD64_02290	rpsN		PGF_00049844	SSU ribosomal protein S14p (S29e) @ SSU ribosomal protein S14p (S29e), zinc-independent	508023	508328	+	bi (<->)	NC_012985	139	101	fig|537021.9.peg.139	CLIBASIA_00665	rpsN	SSU ribosomal protein S14p (S29e) @ SSU ribosomal protein S14p (S29e), zinc-independent	1	0.99	bi (<->)	CP004005	125	101	fig|1174529.3.peg.125	WSI_00580		SSU ribosomal protein S14p (S29e) @ SSU ribosomal protein S14p (S29e), zinc-independent	1	0.99	bi (<->)	JFGQ01000001	140	101	fig|34021.4.peg.140	CD16_00685		SSU ribosomal protein S14p (S29e) @ SSU ribosomal protein S14p (S29e), zinc-independent	1	0.99	bi (<->)	AP014595	127	101	fig|931202.3.peg.127			SSU ribosomal protein S14p (S29e) @ SSU ribosomal protein S14p (S29e), zinc-independent
CP040636	480	129	fig|34021.101.peg.480	FGD64_02295	rpsH		PGF_00049906	SSU ribosomal protein S8p (S15Ae)	508343	508732	+	bi (<->)	NC_012985	138	129	fig|537021.9.peg.138	CLIBASIA_00660	rpsH	SSU ribosomal protein S8p (S15Ae)	1	0.992	bi (<->)	CP004005	124	129	fig|1174529.3.peg.124	WSI_00575		SSU ribosomal protein S8p (S15Ae)	1	0.992	bi (<->)	JFGQ01000001	139	129	fig|34021.4.peg.139	CD16_00680		SSU ribosomal protein S8p (S15Ae)	1	0.992	bi (<->)	AP014595	126	129	fig|931202.3.peg.126			SSU ribosomal protein S8p (S15Ae)
CP040636	481	177	fig|34021.101.peg.481	FGD64_02300			PGF_00016444	LSU ribosomal protein L6p (L9e)	508775	509308	+	bi (<->)	NC_012985	137	177	fig|537021.9.peg.137	CLIBASIA_00655	rplF	LSU ribosomal protein L6p (L9e)	1	0.994	bi (<->)	CP004005	123	177	fig|1174529.3.peg.123	WSI_00570		LSU ribosomal protein L6p (L9e)	1	0.994	bi (<->)	JFGQ01000001	138	177	fig|34021.4.peg.138	CD16_00675		LSU ribosomal protein L6p (L9e)	1	0.994	bi (<->)	AP014595	125	177	fig|931202.3.peg.125			LSU ribosomal protein L6p (L9e)
CP040636	482	120	fig|34021.101.peg.482	FGD64_02305			PGF_00016353	LSU ribosomal protein L18p (L5e)	509317	509679	+	bi (<->)	NC_012985	136	120	fig|537021.9.peg.136	CLIBASIA_00650	rplR	LSU ribosomal protein L18p (L5e)	1	0.992	bi (<->)	CP004005	122	120	fig|1174529.3.peg.122	WSI_00565		LSU ribosomal protein L18p (L5e)	1	0.992	bi (<->)	JFGQ01000001	137	120	fig|34021.4.peg.137	CD16_00670		LSU ribosomal protein L18p (L5e)	1	0.992	bi (<->)	AP014595	124	120	fig|931202.3.peg.124			LSU ribosomal protein L18p (L5e)
CP040636	483	199	fig|34021.101.peg.483	FGD64_02310			PGF_00049896	SSU ribosomal protein S5p (S2e)	509748	510347	+	bi (<->)	NC_012985	135	199	fig|537021.9.peg.135	CLIBASIA_00645	rpsE	SSU ribosomal protein S5p (S2e)	1	0.995	bi (<->)	CP004005	121	199	fig|1174529.3.peg.121	WSI_00560		SSU ribosomal protein S5p (S2e)	1	0.995	bi (<->)	JFGQ01000001	136	199	fig|34021.4.peg.136	CD16_00665		SSU ribosomal protein S5p (S2e)	1	0.995	bi (<->)	AP014595	123	199	fig|931202.3.peg.123			SSU ribosomal protein S5p (S2e)
CP040636	484	64	fig|34021.101.peg.484	FGD64_02315	rpmD		PGF_00016395	LSU ribosomal protein L30p (L7e)	510348	510542	+	bi (<->)	NC_012985	134	64	fig|537021.9.peg.134	CLIBASIA_00640	rpmD	LSU ribosomal protein L30p (L7e)	1	0.984	bi (<->)	CP004005	120	64	fig|1174529.3.peg.120	WSI_00555		LSU ribosomal protein L30p (L7e)	1	0.984	bi (<->)	JFGQ01000001	135	64	fig|34021.4.peg.135	CD16_00660		LSU ribosomal protein L30p (L7e)	1	0.984	bi (<->)	AP014595	122	64	fig|931202.3.peg.122			LSU ribosomal protein L30p (L7e)
CP040636	485	151	fig|34021.101.peg.485	FGD64_02320			PGF_00016342	LSU ribosomal protein L15p (L27Ae)	510564	511019	+	bi (<->)	NC_012985	133	151	fig|537021.9.peg.133	CLIBASIA_00635	rplO	LSU ribosomal protein L15p (L27Ae)	1	0.993	bi (<->)	CP004005	119	151	fig|1174529.3.peg.119	WSI_00550		LSU ribosomal protein L15p (L27Ae)	1	0.993	bi (<->)	JFGQ01000001	134	151	fig|34021.4.peg.134	CD16_00655		LSU ribosomal protein L15p (L27Ae)	1	0.993	bi (<->)	AP014595	121	151	fig|931202.3.peg.121			LSU ribosomal protein L15p (L27Ae)
CP040636	486	444	fig|34021.101.peg.486	FGD64_02325	secY		PGF_05581732	Protein translocase subunit SecY	511174	512508	+	bi (<->)	NC_012985	132	444	fig|537021.9.peg.132	CLIBASIA_00630	secY	Protein translocase subunit SecY	1	0.998	bi (<->)	CP004005	118	444	fig|1174529.3.peg.118	WSI_00545		Protein translocase subunit SecY	1	0.998	bi (<->)	JFGQ01000001	133	444	fig|34021.4.peg.133	CD16_00650		Protein translocase subunit SecY	1	0.998	bi (<->)	AP014595	120	444	fig|931202.3.peg.120			Protein translocase subunit SecY
CP040636	487	201	fig|34021.101.peg.487	FGD64_02330			PGF_04244475	Adenylate kinase (EC 2.7.4.3)	512505	513110	+	bi (<->)	NC_012985	131	201	fig|537021.9.peg.131	CLIBASIA_00625	adk	Adenylate kinase (EC 2.7.4.3)	1	0.995	bi (<->)	CP004005	117	201	fig|1174529.3.peg.117	WSI_00540		Adenylate kinase (EC 2.7.4.3)	1	0.995	bi (<->)	JFGQ01000001	132	201	fig|34021.4.peg.132	CD16_00645		Adenylate kinase (EC 2.7.4.3)	1	0.995	bi (<->)	AP014595	119	201	fig|931202.3.peg.119			Adenylate kinase (EC 2.7.4.3)
CP040636	488	122	fig|34021.101.peg.488	FGD64_02335	rpsM		PGF_00049840	SSU ribosomal protein S13p (S18e)	513227	513595	+	bi (<->)	NC_012985	130	122	fig|537021.9.peg.130	CLIBASIA_00620	rpsM	SSU ribosomal protein S13p (S18e)	1	0.992	bi (<->)	CP004005	116	122	fig|1174529.3.peg.116	WSI_00535		SSU ribosomal protein S13p (S18e)	1	0.992	bi (<->)	JFGQ01000001	131	122	fig|34021.4.peg.131	CD16_00640		SSU ribosomal protein S13p (S18e)	1	0.992	bi (<->)	AP014595	118	122	fig|931202.3.peg.118			SSU ribosomal protein S13p (S18e)
CP040636	489	129	fig|34021.101.peg.489	FGD64_02340	rpsK		PGF_00049837	SSU ribosomal protein S11p (S14e)	513687	514076	+	bi (<->)	NC_012985	129	140	fig|537021.9.peg.129	CLIBASIA_00615	rpsK	SSU ribosomal protein S11p (S14e)	1	0.914	bi (<->)	CP004005	115	129	fig|1174529.3.peg.115	WSI_00530		SSU ribosomal protein S11p (S14e)	1	0.992	bi (<->)	JFGQ01000001	130	140	fig|34021.4.peg.130	CD16_00635		SSU ribosomal protein S11p (S14e)	1	0.914	bi (<->)	AP014595	117	140	fig|931202.3.peg.117			SSU ribosomal protein S11p (S14e)
CP040636	490	340	fig|34021.101.peg.490	FGD64_02345			PGF_00422271	DNA-directed RNA polymerase alpha subunit (EC 2.7.7.6)	514167	515189	+	bi (<->)	NC_012985	127	340	fig|537021.9.peg.127	CLIBASIA_00610	rpoA	DNA-directed RNA polymerase alpha subunit (EC 2.7.7.6)	1	0.997	bi (<->)	CP004005	113	340	fig|1174529.3.peg.113	WSI_00525		DNA-directed RNA polymerase alpha subunit (EC 2.7.7.6)	1	0.997	bi (<->)	JFGQ01000001	129	351	fig|34021.4.peg.129	CD16_00630		DNA-directed RNA polymerase alpha subunit (EC 2.7.7.6)	1	0.966	bi (<->)	AP014595	115	340	fig|931202.3.peg.115			DNA-directed RNA polymerase alpha subunit (EC 2.7.7.6)
CP040636	491	136	fig|34021.101.peg.491	FGD64_02350			PGF_00016346	LSU ribosomal protein L17p	515225	515635	+	bi (<->)	NC_012985	126	136	fig|537021.9.peg.126	CLIBASIA_00605	rplQ	LSU ribosomal protein L17p	1	0.993	bi (<->)	CP004005	112	136	fig|1174529.3.peg.112	WSI_00520		LSU ribosomal protein L17p	1	0.993	bi (<->)	JFGQ01000001	128	136	fig|34021.4.peg.128	CD16_00625		LSU ribosomal protein L17p	1	0.993	bi (<->)	AP014595	114	136	fig|931202.3.peg.114			LSU ribosomal protein L17p
CP040636	493	404	fig|34021.101.peg.493	FGD64_02360			PGF_02862285	Argininosuccinate synthase (EC 6.3.4.5)	515881	517095	+	bi (<->)	NC_012985	124	404	fig|537021.9.peg.124	CLIBASIA_00595	argG	Argininosuccinate synthase (EC 6.3.4.5)	1	0.998	bi (<->)	CP004005	110	404	fig|1174529.3.peg.110	WSI_00510		Argininosuccinate synthase (EC 6.3.4.5)	1	0.998	bi (<->)	JFGQ01000001	126	404	fig|34021.4.peg.126	CD16_00615		Argininosuccinate synthase (EC 6.3.4.5)	1	0.998	bi (<->)	AP014595	113	404	fig|931202.3.peg.113			Argininosuccinate synthase (EC 6.3.4.5)
CP040636	494	608	fig|34021.101.peg.494	FGD64_02365	typA		PGF_00007041	GTP-binding protein TypA/BipA	517237	519063	+	bi (<->)	NC_012985	123	608	fig|537021.9.peg.123	CLIBASIA_00590		GTP-binding protein TypA/BipA	1	0.998	bi (<->)	CP004005	109	608	fig|1174529.3.peg.109	WSI_00505		GTP-binding protein TypA/BipA	1	0.998	bi (<->)	JFGQ01000001	125	608	fig|34021.4.peg.125	CD16_00610		GTP-binding protein TypA/BipA	1	0.998	bi (<->)	AP014595	112	608	fig|931202.3.peg.112			GTP-binding protein TypA/BipA
CP040636	495	177	fig|34021.101.peg.495	FGD64_02370			PGF_01922063	Inorganic pyrophosphatase (EC 3.6.1.1)	519215	519748	+	bi (<->)	NC_012985	122	177	fig|537021.9.peg.122	CLIBASIA_00585		Inorganic pyrophosphatase (EC 3.6.1.1)	1	0.994	bi (<->)	CP004005	108	177	fig|1174529.3.peg.108	WSI_00500		Inorganic pyrophosphatase (EC 3.6.1.1)	1	0.994	bi (<->)	JFGQ01000001	124	177	fig|34021.4.peg.124	CD16_00605		Inorganic pyrophosphatase (EC 3.6.1.1)	1	0.994	bi (<->)	AP014595	111	177	fig|931202.3.peg.111			Inorganic pyrophosphatase (EC 3.6.1.1)
CP040636	496	98	fig|34021.101.peg.496	FGD64_02375			PGF_01172266	UPF0235 protein VC0458	519738	520034	-	bi (<->)	NC_012985	121	98	fig|537021.9.peg.121	CLIBASIA_00580		UPF0235 protein VC0458	1	0.99	bi (<->)	CP004005	107	98	fig|1174529.3.peg.107	WSI_00495		UPF0235 protein VC0458	1	0.99	bi (<->)	JFGQ01000001	123	98	fig|34021.4.peg.123	CD16_00600		UPF0235 protein VC0458	1	0.99	bi (<->)	AP014595	110	98	fig|931202.3.peg.110			UPF0235 protein VC0458
CP040636	498	1775	fig|34021.101.peg.498	FGD64_02385			PGF_00421318	DNA helicase related protein	521499	526826	+	bi (<->)	NC_012985	119	1775	fig|537021.9.peg.119	CLIBASIA_00570		DNA helicase related protein	1	0.999	bi (<->)	CP004005	106	1783	fig|1174529.3.peg.106	WSI_00485		DNA helicase related protein	1	0.995	bi (<->)	JFGQ01000001	122	1775	fig|34021.4.peg.122	CD16_00585		DNA helicase related protein	1	0.999	bi (<->)	AP014595	109	1775	fig|931202.3.peg.109			DNA helicase related protein
CP040636	499	346	fig|34021.101.peg.499	FGD64_02390			PGF_01546579	Integral membrane protein	527065	528105	-	bi (<->)	NC_012985	118	346	fig|537021.9.peg.118	CLIBASIA_00565		Integral membrane protein	1	0.997	bi (<->)	CP004005	105	346	fig|1174529.3.peg.105	WSI_00480		Integral membrane protein	1	0.997	bi (<->)	JFGQ01000001	121	346	fig|34021.4.peg.121	CD16_00580		Integral membrane protein	1	0.997	bi (<->)	AP014595	108	346	fig|931202.3.peg.108			Integral membrane protein
CP040636	500	426	fig|34021.101.peg.500	FGD64_02395			PGF_00045936	Pyrophosphate-dependent fructose 6-phosphate-1-kinase (EC 2.7.1.90)	528370	529650	-	bi (<->)	NC_012985	117	426	fig|537021.9.peg.117	CLIBASIA_00560	pfk	Pyrophosphate-dependent fructose 6-phosphate-1-kinase (EC 2.7.1.90)	1	0.998	bi (<->)	CP004005	104	422	fig|1174529.3.peg.104	WSI_00475		Pyrophosphate-dependent fructose 6-phosphate-1-kinase (EC 2.7.1.90)	0.998	0.998	bi (<->)	JFGQ01000001	120	414	fig|34021.4.peg.120	CD16_00575		Pyrophosphate-dependent fructose 6-phosphate-1-kinase (EC 2.7.1.90)	1	0.998	bi (<->)	AP014595	107	426	fig|931202.3.peg.107			Pyrophosphate-dependent fructose 6-phosphate-1-kinase (EC 2.7.1.90)
CP040636	501	39	fig|34021.101.peg.501				PGF_01172288	hypothetical protein	529699	529818	-	bi (<->)	NC_012985	116	39	fig|537021.9.peg.116			hypothetical protein	1	0.974	bi (<->)	CP004005	103	39	fig|1174529.3.peg.103			hypothetical protein	1	0.974	bi (<->)	JFGQ01000001	119	39	fig|34021.4.peg.119			hypothetical protein	1	0.974	bi (<->)	AP014595	106	39	fig|931202.3.peg.106			hypothetical protein
CP040636	502	367	fig|34021.101.peg.502	FGD64_02400	ychF		PGF_00007012	GTP-binding and nucleic acid-binding protein YchF	529882	530985	-	bi (<->)	NC_012985	115	367	fig|537021.9.peg.115	CLIBASIA_00555		GTP-binding and nucleic acid-binding protein YchF	1	0.997	bi (<->)	CP004005	102	367	fig|1174529.3.peg.102	WSI_00470		GTP-binding and nucleic acid-binding protein YchF	1	0.997	bi (<->)	JFGQ01000001	118	367	fig|34021.4.peg.118	CD16_00570		GTP-binding and nucleic acid-binding protein YchF	1	0.997	bi (<->)	AP014595	105	367	fig|931202.3.peg.105			GTP-binding and nucleic acid-binding protein YchF
CP040636	503	189	fig|34021.101.peg.503	FGD64_02405			PGF_04788810	Peptidyl-tRNA hydrolase (EC 3.1.1.29)	531190	531759	-	bi (<->)	NC_012985	114	189	fig|537021.9.peg.114	CLIBASIA_00550	pth	Peptidyl-tRNA hydrolase (EC 3.1.1.29)	1	0.995	bi (<->)	CP004005	101	189	fig|1174529.3.peg.101	WSI_00465		Peptidyl-tRNA hydrolase (EC 3.1.1.29)	1	0.995	bi (<->)	JFGQ01000001	117	189	fig|34021.4.peg.117	CD16_00565		Peptidyl-tRNA hydrolase (EC 3.1.1.29)	1	0.995	bi (<->)	AP014595	104	189	fig|931202.3.peg.104			Peptidyl-tRNA hydrolase (EC 3.1.1.29)
CP040636	504	382	fig|34021.101.peg.504	FGD64_02410			PGF_01172185	hypothetical protein	532154	533302	+	bi (<->)	NC_012985	113	382	fig|537021.9.peg.113	CLIBASIA_00545		hypothetical protein	1	0.997	bi (<->)	CP004005	100	382	fig|1174529.3.peg.100	WSI_00460		hypothetical protein	1	0.997	bi (<->)	JFGQ01000001	116	382	fig|34021.4.peg.116	CD16_00560		hypothetical protein	1	0.997	bi (<->)	AP014595	103	382	fig|931202.3.peg.103			hypothetical protein
CP040636	505	360	fig|34021.101.peg.505	FGD64_02415			PGF_01172250	hypothetical protein	533531	534613	-	bi (<->)	NC_012985	112	360	fig|537021.9.peg.112	CLIBASIA_00540		hypothetical protein	1	0.997	bi (<->)	CP004005	99	272	fig|1174529.3.peg.99	WSI_00455		hypothetical protein	1	0.996	bi (<->)	JFGQ01000001	115	272	fig|34021.4.peg.115	CD16_00555		hypothetical protein	1	0.996	bi (<->)	AP014595	102	272	fig|931202.3.peg.102			hypothetical protein
CP040636	506	686	fig|34021.101.peg.506	FGD64_02420	parE		PGF_06005188	DNA topoisomerase IV subunit B (EC 5.99.1.3)	534795	536855	-	bi (<->)	NC_012985	111	686	fig|537021.9.peg.111	CLIBASIA_00535		DNA topoisomerase IV subunit B (EC 5.99.1.3)	1	0.999	bi (<->)	CP004005	97	686	fig|1174529.3.peg.97	WSI_00450		DNA topoisomerase IV subunit B (EC 5.99.1.3)	0.999	0.999	bi (<->)	JFGQ01000001	113	686	fig|34021.4.peg.113	CD16_00550		DNA topoisomerase IV subunit B (EC 5.99.1.3)	1	0.999	bi (<->)	AP014595	100	686	fig|931202.3.peg.100			DNA topoisomerase IV subunit B (EC 5.99.1.3)
CP040636	507	97	fig|34021.101.peg.507	FGD64_02425			PGF_01171056	hypothetical protein	537078	537371	-	bi (<->)	NC_012985	110	97	fig|537021.9.peg.110	CLIBASIA_00530		hypothetical protein	1	0.99	bi (<->)	CP004005	96	97	fig|1174529.3.peg.96	WSI_00445		hypothetical protein	0.99	0.99	bi (<->)	JFGQ01000001	112	97	fig|34021.4.peg.112	CD16_00540		hypothetical protein	0.99	0.99	bi (<->)	AP014595	99	97	fig|931202.3.peg.99			hypothetical protein
CP040636	508	66	fig|34021.101.peg.508				PGF_01172287	hypothetical protein	537494	537694	+	bi (<->)	NC_012985	109	66	fig|537021.9.peg.109			hypothetical protein	1	0.985	bi (<->)	CP004005	95	66	fig|1174529.3.peg.95			hypothetical protein	1	0.985	bi (<->)	JFGQ01000001	111	66	fig|34021.4.peg.111			hypothetical protein	1	0.985	bi (<->)	AP014595	98	66	fig|931202.3.peg.98			hypothetical protein
CP040636	511	225	fig|34021.101.peg.511	FGD64_02440			PGF_06111020	Thymidylate kinase (EC 2.7.4.9)	538511	539188	+	bi (<->)	NC_012985	107	225	fig|537021.9.peg.107	CLIBASIA_00515	tmk	Thymidylate kinase (EC 2.7.4.9)	1	0.996	bi (<->)	CP004005	94	225	fig|1174529.3.peg.94	WSI_00430		Thymidylate kinase (EC 2.7.4.9)	1	0.996	bi (<->)	JFGQ01000001	110	225	fig|34021.4.peg.110	CD16_00525		Thymidylate kinase (EC 2.7.4.9)	1	0.996	bi (<->)	AP014595	96	225	fig|931202.3.peg.96			Thymidylate kinase (EC 2.7.4.9)
CP040636	512	347	fig|34021.101.peg.512	FGD64_02445			PGF_06755829	DNA polymerase III delta prime subunit (EC 2.7.7.7)	539191	540234	+	bi (<->)	NC_012985	106	347	fig|537021.9.peg.106	CLIBASIA_00510	holB	DNA polymerase III delta prime subunit (EC 2.7.7.7)	1	0.997	bi (<->)	CP004005	93	347	fig|1174529.3.peg.93	WSI_00425		DNA polymerase III delta prime subunit (EC 2.7.7.7)	1	0.997	bi (<->)	JFGQ01000001	108	213	fig|34021.4.peg.108			DNA polymerase III delta prime subunit (EC 2.7.7.7)	1	0.995	bi (<->)	AP014595	95	347	fig|931202.3.peg.95			DNA polymerase III delta prime subunit (EC 2.7.7.7)
CP040636	513	521	fig|34021.101.peg.513	FGD64_02450			PGF_03609651	Methionyl-tRNA synthetase (EC 6.1.1.10)	540280	541845	+	bi (<->)	NC_012985	105	521	fig|537021.9.peg.105	CLIBASIA_00505		Methionyl-tRNA synthetase (EC 6.1.1.10)	1	0.998	bi (<->)	CP004005	91	209	fig|1174529.3.peg.91			Methionyl-tRNA synthetase (EC 6.1.1.10)	0.995	0.976	bi (<->)	JFGQ01000001	107	512	fig|34021.4.peg.107	CD16_00515		Methionyl-tRNA synthetase (EC 6.1.1.10)	0.998	0.998	bi (<->)	AP014595	94	521	fig|931202.3.peg.94			Methionyl-tRNA synthetase (EC 6.1.1.10)
CP040636	514	262	fig|34021.101.peg.514	FGD64_02455			PGF_02472178	Uncharacterized metal-dependent hydrolase YcfH	541856	542644	+	bi (<->)	NC_012985	104	262	fig|537021.9.peg.104	CLIBASIA_00500		Uncharacterized metal-dependent hydrolase YcfH	1	0.996	bi (<->)	CP004005	89	262	fig|1174529.3.peg.89	WSI_00405		Uncharacterized metal-dependent hydrolase YcfH	1	0.996	bi (<->)	JFGQ01000001	106	262	fig|34021.4.peg.106	CD16_00510		Uncharacterized metal-dependent hydrolase YcfH	1	0.996	bi (<->)	AP014595	93	262	fig|931202.3.peg.93			Uncharacterized metal-dependent hydrolase YcfH
CP040636	515	271	fig|34021.101.peg.515	FGD64_02460			PGF_07175005	Metal-dependent hydrolases of the beta-lactamase superfamily I; PhnP protein	542644	543459	+	bi (<->)	NC_012985	103	271	fig|537021.9.peg.103	CLIBASIA_00495		Metal-dependent hydrolases of the beta-lactamase superfamily I; PhnP protein	1	0.996	bi (<->)	CP004005	88	271	fig|1174529.3.peg.88	WSI_00400		Metal-dependent hydrolases of the beta-lactamase superfamily I; PhnP protein	1	0.996	bi (<->)	JFGQ01000001	105	271	fig|34021.4.peg.105	CD16_00505		Metal-dependent hydrolases of the beta-lactamase superfamily I; PhnP protein	1	0.996	bi (<->)	AP014595	92	271	fig|931202.3.peg.92			Metal-dependent hydrolases of the beta-lactamase superfamily I; PhnP protein
CP040636	516	63	fig|34021.101.peg.516	FGD64_02465			PGF_01171055	hypothetical protein	543780	543971	-	bi (<->)	NC_012985	102	63	fig|537021.9.peg.102	CLIBASIA_00490		hypothetical protein	1	0.984	bi (<->)	CP004005	87	63	fig|1174529.3.peg.87	WSI_00395		hypothetical protein	1	0.984	bi (<->)	JFGQ01000001	104	50	fig|34021.4.peg.104	CD16_00500		hypothetical protein	0.98	0.98	bi (<->)	AP014595	91	63	fig|931202.3.peg.91			hypothetical protein
CP040636	517	157	fig|34021.101.peg.517	FGD64_02470			PGF_00220548	Thiol peroxidase, Bcp-type (EC 1.11.1.15)	544342	544815	-	bi (<->)	NC_012985	101	157	fig|537021.9.peg.101	CLIBASIA_00485		Thiol peroxidase, Bcp-type (EC 1.11.1.15)	1	0.994	bi (<->)	CP004005	86	157	fig|1174529.3.peg.86	WSI_00390		Thiol peroxidase, Bcp-type (EC 1.11.1.15)	1	0.994	bi (<->)	JFGQ01000001	103	157	fig|34021.4.peg.103	CD16_00495		Thiol peroxidase, Bcp-type (EC 1.11.1.15)	1	0.994	bi (<->)	AP014595	90	157	fig|931202.3.peg.90			Thiol peroxidase, Bcp-type (EC 1.11.1.15)
CP040636	518	57	fig|34021.101.peg.518				PGF_01172286	hypothetical protein	545020	545193	-	bi (<->)	NC_012985	100	57	fig|537021.9.peg.100	CLIBASIA_00475		hypothetical protein	1	0.982	bi (<->)	CP004005	85	57	fig|1174529.3.peg.85	WSI_00380		hypothetical protein	1	0.982	bi (<->)	JFGQ01000001	101	57	fig|34021.4.peg.101			hypothetical protein	1	0.982	bi (<->)	AP014595	89	57	fig|931202.3.peg.89			hypothetical protein
CP040636	519	51	fig|34021.101.peg.519				PGF_01172285	hypothetical protein	545257	545412	-	bi (<->)	NC_012985	99	51	fig|537021.9.peg.99	CLIBASIA_00470		hypothetical protein	1	0.98	bi (<->)	CP004005	84	51	fig|1174529.3.peg.84	WSI_00375		hypothetical protein	1	0.98	bi (<->)	JFGQ01000001	100	51	fig|34021.4.peg.100			hypothetical protein	1	0.98	bi (<->)	AP014595	88	51	fig|931202.3.peg.88			hypothetical protein
CP040636	522	98	fig|34021.101.peg.522	FGD64_02480			PGF_01171054	hypothetical protein	546791	547087	-	bi (<->)	NC_012985	96	98	fig|537021.9.peg.96	CLIBASIA_00460		hypothetical protein	1	0.99	bi (<->)	CP004005	82	39	fig|1174529.3.peg.82	WSI_00365		hypothetical protein	0.974	0.974	bi (<->)	JFGQ01000001	97	98	fig|34021.4.peg.97	CD16_00470		hypothetical protein	1	0.99	bi (<->)	AP014595	85	39	fig|931202.3.peg.85			hypothetical protein
CP040636	523	424	fig|34021.101.peg.523	FGD64_02485	purD		PGF_07750515	Phosphoribosylamine--glycine ligase (EC 6.3.4.13)	547179	548453	-	bi (<->)	NC_012985	95	424	fig|537021.9.peg.95	CLIBASIA_00455	purD	Phosphoribosylamine--glycine ligase (EC 6.3.4.13)	1	0.998	bi (<->)	CP004005	81	424	fig|1174529.3.peg.81	WSI_00360		Phosphoribosylamine--glycine ligase (EC 6.3.4.13)	1	0.998	bi (<->)	JFGQ01000001	96	424	fig|34021.4.peg.96	CD16_00465		Phosphoribosylamine--glycine ligase (EC 6.3.4.13)	1	0.998	bi (<->)	AP014595	84	424	fig|931202.3.peg.84			Phosphoribosylamine--glycine ligase (EC 6.3.4.13)
CP040636	524	310	fig|34021.101.peg.524	FGD64_02490			PGF_00423927	4-hydroxybenzoate polyprenyltransferase (EC 2.5.1.39)	548645	549577	+	bi (<->)	NC_012985	94	310	fig|537021.9.peg.94	CLIBASIA_00450	ubiA	4-hydroxybenzoate polyprenyltransferase (EC 2.5.1.39)	1	0.997	bi (<->)	CP004005	80	310	fig|1174529.3.peg.80	WSI_00355		4-hydroxybenzoate polyprenyltransferase (EC 2.5.1.39)	1	0.997	bi (<->)	JFGQ01000001	95	310	fig|34021.4.peg.95	CD16_00460		4-hydroxybenzoate polyprenyltransferase (EC 2.5.1.39)	1	0.997	bi (<->)	AP014595	83	310	fig|931202.3.peg.83			4-hydroxybenzoate polyprenyltransferase (EC 2.5.1.39)
CP040636	525	180	fig|34021.101.peg.525	FGD64_02495			PGF_01172284	hypothetical protein	550035	550577	+	bi (<->)	NC_012985	93	180	fig|537021.9.peg.93	CLIBASIA_00445		hypothetical protein	1	0.994	bi (<->)	CP004005	79	180	fig|1174529.3.peg.79	WSI_00350		hypothetical protein	1	0.994	bi (<->)	JFGQ01000001	94	180	fig|34021.4.peg.94	CD16_00455		hypothetical protein	1	0.994	bi (<->)	AP014595	82	180	fig|931202.3.peg.82			hypothetical protein
CP040636	526	82	fig|34021.101.peg.526	FGD64_02500			PGF_01172283	hypothetical protein	550667	550915	+	bi (<->)	NC_012985	92	82	fig|537021.9.peg.92	CLIBASIA_00440		hypothetical protein	1	0.988	bi (<->)	CP004005	78	82	fig|1174529.3.peg.78	WSI_00345		hypothetical protein	1	0.988	bi (<->)	JFGQ01000001	93	82	fig|34021.4.peg.93	CD16_00450		hypothetical protein	1	0.988	bi (<->)	AP014595	81	82	fig|931202.3.peg.81			hypothetical protein
CP040636	527	46	fig|34021.101.peg.527				PGF_02472178	Uncharacterized metal-dependent hydrolase YcfH	550960	551100	-	bi (<->)	NC_012985	91	46	fig|537021.9.peg.91			Uncharacterized metal-dependent hydrolase YcfH	1	0.978	bi (<->)	CP004005	77	46	fig|1174529.3.peg.77			Uncharacterized metal-dependent hydrolase YcfH	1	0.978	bi (<->)	JFGQ01000001	92	46	fig|34021.4.peg.92			Uncharacterized metal-dependent hydrolase YcfH	1	0.978	bi (<->)	AP014595	80	46	fig|931202.3.peg.80			Uncharacterized metal-dependent hydrolase YcfH
CP040636	528	211	fig|34021.101.peg.528	FGD64_02510	queE		PGF_02386833	7-carboxy-7-deazaguanine synthase (EC 4.3.99.3)	551606	552241	+	bi (<->)	NC_012985	90	211	fig|537021.9.peg.90	CLIBASIA_00435		7-carboxy-7-deazaguanine synthase (EC 4.3.99.3)	1	0.995	bi (<->)	CP004005	76	211	fig|1174529.3.peg.76	WSI_00340		7-carboxy-7-deazaguanine synthase (EC 4.3.99.3)	1	0.995	bi (<->)	JFGQ01000001	91	211	fig|34021.4.peg.91	CD16_00440		7-carboxy-7-deazaguanine synthase (EC 4.3.99.3)	1	0.995	bi (<->)	AP014595	79	211	fig|931202.3.peg.79			7-carboxy-7-deazaguanine synthase (EC 4.3.99.3)
CP040636	529	394	fig|34021.101.peg.529	FGD64_02515			PGF_00370756	hypothetical protein	552290	553474	+	bi (<->)	NC_012985	89	394	fig|537021.9.peg.89	CLIBASIA_00430		hypothetical protein	1	0.997	bi (<->)	CP004005	75	394	fig|1174529.3.peg.75	WSI_00335		hypothetical protein	1	0.997	bi (<->)	JFGQ01000001	90	394	fig|34021.4.peg.90	CD16_00435		hypothetical protein	1	0.997	bi (<->)	AP014595	78	394	fig|931202.3.peg.78			hypothetical protein
CP040636	530	343	fig|34021.101.peg.530	FGD64_02520			PGF_02029456	Ferrochelatase, protoheme ferro-lyase (EC 4.99.1.1)	553807	554838	-	bi (<->)	NC_012985	88	343	fig|537021.9.peg.88	CLIBASIA_00425	hemH	Ferrochelatase, protoheme ferro-lyase (EC 4.99.1.1)	1	0.997	bi (<->)	CP004005	73	343	fig|1174529.3.peg.73	WSI_00330		Ferrochelatase, protoheme ferro-lyase (EC 4.99.1.1)	1	0.997	bi (<->)	JFGQ01000001	89	343	fig|34021.4.peg.89	CD16_00430	hemH	Ferrochelatase, protoheme ferro-lyase (EC 4.99.1.1)	1	0.997	bi (<->)	AP014595	76	322	fig|931202.3.peg.76			Ferrochelatase, protoheme ferro-lyase (EC 4.99.1.1)
CP040636	531	160	fig|34021.101.peg.531	FGD64_02525			PGF_01172230	hypothetical protein	555004	555486	-	bi (<->)	NC_012985	87	160	fig|537021.9.peg.87	CLIBASIA_00420		hypothetical protein	1	0.994	bi (<->)	CP004005	72	160	fig|1174529.3.peg.72	WSI_00325		hypothetical protein	1	0.994	bi (<->)	JFGQ01000001	88	160	fig|34021.4.peg.88	CD16_00425		hypothetical protein	1	0.994	bi (<->)	AP014595	75	160	fig|931202.3.peg.75			hypothetical protein
CP040636	533	264	fig|34021.101.peg.533	FGD64_02535			PGF_04574228	Triosephosphate isomerase (EC 5.3.1.1)	556287	557081	+	bi (<->)	NC_012985	86	264	fig|537021.9.peg.86	CLIBASIA_00410		Triosephosphate isomerase (EC 5.3.1.1)	1	0.996	bi (<->)	CP004005	71	264	fig|1174529.3.peg.71	WSI_00320		Triosephosphate isomerase (EC 5.3.1.1)	1	0.996	bi (<->)	JFGQ01000001	87	264	fig|34021.4.peg.87	CD16_00415		Triosephosphate isomerase (EC 5.3.1.1)	1	0.996	bi (<->)	AP014595	74	264	fig|931202.3.peg.74			Triosephosphate isomerase (EC 5.3.1.1)
CP040636	534	125	fig|34021.101.peg.534	FGD64_02540	secG		PGF_01172248	Protein translocase membrane subunit SecG	557130	557507	+	bi (<->)	NC_012985	85	125	fig|537021.9.peg.85	CLIBASIA_00405		Protein translocase membrane subunit SecG	1	0.992	bi (<->)	CP004005	69	47	fig|1174529.3.peg.69	WSI_00315		Protein translocase membrane subunit SecG	1	0.979	bi (<->)	JFGQ01000001	86	125	fig|34021.4.peg.86	CD16_00410		Protein translocase membrane subunit SecG	1	0.992	bi (<->)	AP014595	73	125	fig|931202.3.peg.73			Protein translocase membrane subunit SecG
CP040636	535	544	fig|34021.101.peg.535	FGD64_02545			PGF_00416129	CTP synthase (EC 6.3.4.2)	557595	559229	+	bi (<->)	NC_012985	84	544	fig|537021.9.peg.84	CLIBASIA_00400	pyrG	CTP synthase (EC 6.3.4.2)	1	0.998	bi (<->)	CP004005	68	544	fig|1174529.3.peg.68	WSI_00310	pyrG	CTP synthase (EC 6.3.4.2)	1	0.998	bi (<->)	JFGQ01000001	85	544	fig|34021.4.peg.85	CD16_00405		CTP synthase (EC 6.3.4.2)	1	0.998	bi (<->)	AP014595	72	544	fig|931202.3.peg.72			CTP synthase (EC 6.3.4.2)
CP040636	537	74	fig|34021.101.peg.537	FGD64_02560			PGF_01614738	LSU ribosomal protein L31p @ LSU ribosomal protein L31p, zinc-independent	560894	561118	-	bi (<->)	NC_012985	83	74	fig|537021.9.peg.83	CLIBASIA_00395	rpmE	LSU ribosomal protein L31p @ LSU ribosomal protein L31p, zinc-independent	1	0.986	bi (<->)	CP004005	67	74	fig|1174529.3.peg.67	WSI_00305		LSU ribosomal protein L31p @ LSU ribosomal protein L31p, zinc-independent	1	0.986	bi (<->)	JFGQ01000001	84	74	fig|34021.4.peg.84	CD16_00385	rpmE	LSU ribosomal protein L31p @ LSU ribosomal protein L31p, zinc-independent	1	0.986	bi (<->)	AP014595	71	74	fig|931202.3.peg.71			LSU ribosomal protein L31p @ LSU ribosomal protein L31p, zinc-independent
CP040636	538	542	fig|34021.101.peg.538	FGD64_02565			PGF_01172212	hypothetical protein	561427	563055	+	bi (<->)	NC_012985	81	492	fig|537021.9.peg.81	CLIBASIA_00390		hypothetical protein	1	0.998	bi (<->)	CP004005	65	492	fig|1174529.3.peg.65	WSI_00300		hypothetical protein	1	0.998	bi (<->)	JFGQ01000001	82	298	fig|34021.4.peg.82			hypothetical protein	0.996	0.886	bi (<->)	AP014595	69	492	fig|931202.3.peg.69			hypothetical protein
CP040636	539	37	fig|34021.101.peg.539				PGF_01172281	hypothetical protein	563081	563194	+	bi (<->)	NC_012985	80	37	fig|537021.9.peg.80			hypothetical protein	1	0.973	bi (<->)	CP004005	64	37	fig|1174529.3.peg.64			hypothetical protein	1	0.973	bi (<->)	JFGQ01000001	80	37	fig|34021.4.peg.80			hypothetical protein	1	0.973	bi (<->)	AP014595	68	37	fig|931202.3.peg.68			hypothetical protein
CP040636	540	354	fig|34021.101.peg.540	FGD64_02570	recA		PGF_00047078	RecA protein	563278	564342	+	bi (<->)	NC_012985	79	354	fig|537021.9.peg.79	CLIBASIA_00385	recA	RecA protein	1	0.997	bi (<->)	CP004005	63	354	fig|1174529.3.peg.63	WSI_00295		RecA protein	1	0.997	bi (<->)	JFGQ01000001	79	354	fig|34021.4.peg.79	CD16_00375		RecA protein	1	0.997	bi (<->)	AP014595	67	354	fig|931202.3.peg.67			RecA protein
CP040636	541	898	fig|34021.101.peg.541	FGD64_02575	alaS		PGF_07830674	Alanyl-tRNA synthetase (EC 6.1.1.7)	564424	567120	+	bi (<->)	NC_012985	78	898	fig|537021.9.peg.78	CLIBASIA_00380	alaS	Alanyl-tRNA synthetase (EC 6.1.1.7)	1	0.999	bi (<->)	CP004005	62	856	fig|1174529.3.peg.62	WSI_00290		Alanyl-tRNA synthetase (EC 6.1.1.7)	1	0.999	bi (<->)	JFGQ01000001	78	898	fig|34021.4.peg.78	CD16_00370		Alanyl-tRNA synthetase (EC 6.1.1.7)	1	0.999	bi (<->)	AP014595	66	862	fig|931202.3.peg.66			Alanyl-tRNA synthetase (EC 6.1.1.7)
CP040636	542	463	fig|34021.101.peg.542	FGD64_02580	fumC		PGF_00006461	Fumarate hydratase class II (EC 4.2.1.2)	567343	568734	-	bi (<->)	NC_012985	77	450	fig|537021.9.peg.77	CLIBASIA_00375	fumC	Fumarate hydratase class II (EC 4.2.1.2)	1	0.998	bi (<->)	CP004005	61	450	fig|1174529.3.peg.61	WSI_00285		Fumarate hydratase class II (EC 4.2.1.2)	1	0.998	bi (<->)	JFGQ01000001	77	450	fig|34021.4.peg.77	CD16_00365	fumC	Fumarate hydratase class II (EC 4.2.1.2)	1	0.998	bi (<->)	AP014595	65	463	fig|931202.3.peg.65			Fumarate hydratase class II (EC 4.2.1.2)
CP040636	545	206	fig|34021.101.peg.545	FGD64_02595	rpsD		PGF_00049893	SSU ribosomal protein S4p (S9e) @ SSU ribosomal protein S4p (S9e), zinc-independent	571582	572202	+	bi (<->)	NC_012985	73	206	fig|537021.9.peg.73	CLIBASIA_00350	rpsD	SSU ribosomal protein S4p (S9e) @ SSU ribosomal protein S4p (S9e), zinc-independent	1	0.995	bi (<->)	CP004005	57	206	fig|1174529.3.peg.57	WSI_00260	rpsD	SSU ribosomal protein S4p (S9e) @ SSU ribosomal protein S4p (S9e), zinc-independent	1	0.995	bi (<->)	JFGQ01000001	73	206	fig|34021.4.peg.73	CD16_00345		SSU ribosomal protein S4p (S9e) @ SSU ribosomal protein S4p (S9e), zinc-independent	1	0.995	bi (<->)	AP014595	62	206	fig|931202.3.peg.62			SSU ribosomal protein S4p (S9e) @ SSU ribosomal protein S4p (S9e), zinc-independent
CP040636	546	311	fig|34021.101.peg.546	FGD64_02600			PGF_00008192	Glutaminase (EC 3.5.1.2)	572242	573177	+	bi (<->)	NC_012985	72	311	fig|537021.9.peg.72	CLIBASIA_00345	glsA	Glutaminase (EC 3.5.1.2)	1	0.997	bi (<->)	CP004005	56	311	fig|1174529.3.peg.56	WSI_00255		Glutaminase (EC 3.5.1.2)	1	0.997	bi (<->)	JFGQ01000001	72	311	fig|34021.4.peg.72	CD16_00340		Glutaminase (EC 3.5.1.2)	1	0.997	bi (<->)	AP014595	61	311	fig|931202.3.peg.61			Glutaminase (EC 3.5.1.2)
CP040636	548	458	fig|34021.101.peg.548	FGD64_02605	glnA		PGF_00275905	Glutamine synthetase type I (EC 6.3.1.2)	574125	575501	-	bi (<->)	NC_012985	71	458	fig|537021.9.peg.71	CLIBASIA_00340	glnA	Glutamine synthetase type I (EC 6.3.1.2)	1	0.998	bi (<->)	CP004005	55	458	fig|1174529.3.peg.55	WSI_00250		Glutamine synthetase type I (EC 6.3.1.2)	1	0.998	bi (<->)	JFGQ01000001	71	458	fig|34021.4.peg.71	CD16_00335	glnA	Glutamine synthetase type I (EC 6.3.1.2)	1	0.998	bi (<->)	AP014595	60	458	fig|931202.3.peg.60			Glutamine synthetase type I (EC 6.3.1.2)
CP040636	549	959	fig|34021.101.peg.549	FGD64_02610	uvrA		PGF_04041316	Excinuclease ABC subunit A	575724	578603	-	bi (<->)	NC_012985	70	959	fig|537021.9.peg.70	CLIBASIA_00335	uvrA	Excinuclease ABC subunit A	1	0.999	bi (<->)	CP004005	54	959	fig|1174529.3.peg.54	WSI_00245		Excinuclease ABC subunit A	1	0.999	bi (<->)	JFGQ01000001	70	959	fig|34021.4.peg.70	CD16_00330		Excinuclease ABC subunit A	1	0.999	bi (<->)	AP014595	59	959	fig|931202.3.peg.59			Excinuclease ABC subunit A
CP040636	550	159	fig|34021.101.peg.550	FGD64_02615	ssb		PGF_02142873	Single-stranded DNA-binding protein	578807	579286	+	bi (<->)	NC_012985	69	159	fig|537021.9.peg.69	CLIBASIA_00330		Single-stranded DNA-binding protein	1	0.994	bi (<->)	CP004005	53	159	fig|1174529.3.peg.53	WSI_00240		Single-stranded DNA-binding protein	1	0.994	bi (<->)	JFGQ01000001	69	159	fig|34021.4.peg.69	CD16_00325		Single-stranded DNA-binding protein	1	0.994	bi (<->)	AP014595	58	159	fig|931202.3.peg.58			Single-stranded DNA-binding protein
CP040636	551	910	fig|34021.101.peg.551	FGD64_02620	gyrA		PGF_03272313	DNA gyrase subunit A (EC 5.99.1.3)	579427	582159	+	bi (<->)	NC_012985	68	910	fig|537021.9.peg.68	CLIBASIA_00325	gyrA	DNA gyrase subunit A (EC 5.99.1.3)	1	0.999	bi (<->)	CP004005	52	910	fig|1174529.3.peg.52	WSI_00235		DNA gyrase subunit A (EC 5.99.1.3)	1	0.999	bi (<->)	JFGQ01000001	68	910	fig|34021.4.peg.68	CD16_00320		DNA gyrase subunit A (EC 5.99.1.3)	1	0.999	bi (<->)	AP014595	57	910	fig|931202.3.peg.57			DNA gyrase subunit A (EC 5.99.1.3)
CP040636	552	168	fig|34021.101.peg.552	FGD64_02625	coaD		PGF_04762552	Phosphopantetheine adenylyltransferase (EC 2.7.7.3)	582776	583282	+	bi (<->)	NC_012985	67	182	fig|537021.9.peg.67	CLIBASIA_00320	coaD	Phosphopantetheine adenylyltransferase (EC 2.7.7.3)	0.988	0.885	bi (<->)	CP004005	51	168	fig|1174529.3.peg.51	WSI_00230		Phosphopantetheine adenylyltransferase (EC 2.7.7.3)	1	0.994	bi (<->)	JFGQ01000001	67	168	fig|34021.4.peg.67	CD16_00315		Phosphopantetheine adenylyltransferase (EC 2.7.7.3)	1	0.994	bi (<->)	AP014595	56	168	fig|931202.3.peg.56			Phosphopantetheine adenylyltransferase (EC 2.7.7.3)
CP040636	553	360	fig|34021.101.peg.553	FGD64_02630	queA		PGF_00049362	S-adenosylmethionine:tRNA ribosyltransferase-isomerase (EC 2.4.99.17)	583480	584562	+	bi (<->)	NC_012985	66	360	fig|537021.9.peg.66	CLIBASIA_00315	queA	S-adenosylmethionine:tRNA ribosyltransferase-isomerase (EC 2.4.99.17)	1	0.997	bi (<->)	CP004005	50	360	fig|1174529.3.peg.50	WSI_00225		S-adenosylmethionine:tRNA ribosyltransferase-isomerase (EC 2.4.99.17)	1	0.997	bi (<->)	JFGQ01000001	66	360	fig|34021.4.peg.66	CD16_00310		S-adenosylmethionine:tRNA ribosyltransferase-isomerase (EC 2.4.99.17)	1	0.997	bi (<->)	AP014595	55	360	fig|931202.3.peg.55			S-adenosylmethionine:tRNA ribosyltransferase-isomerase (EC 2.4.99.17)
CP040636	554	75	fig|34021.101.peg.554	FGD64_02635			PGF_01172279	hypothetical protein	584550	584777	-	bi (<->)	NC_012985	65	75	fig|537021.9.peg.65	CLIBASIA_00310		hypothetical protein	1	0.987	bi (<->)	CP004005	49	75	fig|1174529.3.peg.49	WSI_00220		hypothetical protein	1	0.987	bi (<->)	JFGQ01000001	65	75	fig|34021.4.peg.65	CD16_00305		hypothetical protein	1	0.987	bi (<->)	AP014595	54	75	fig|931202.3.peg.54			hypothetical protein
CP040636	555	381	fig|34021.101.peg.555	FGD64_02640	tgt		PGF_02061452	Queuine tRNA-ribosyltransferase (EC 2.4.2.29)	584798	585943	+	bi (<->)	NC_012985	64	378	fig|537021.9.peg.64	CLIBASIA_00305	tgt	Queuine tRNA-ribosyltransferase (EC 2.4.2.29)	0.997	0.997	bi (<->)	CP004005	48	381	fig|1174529.3.peg.48	WSI_00215		Queuine tRNA-ribosyltransferase (EC 2.4.2.29)	1	0.997	bi (<->)	JFGQ01000001	64	378	fig|34021.4.peg.64	CD16_00300		Queuine tRNA-ribosyltransferase (EC 2.4.2.29)	0.997	0.997	bi (<->)	AP014595	53	381	fig|931202.3.peg.53			Queuine tRNA-ribosyltransferase (EC 2.4.2.29)
CP040636	556	257	fig|34021.101.peg.556	FGD64_02645	lipB		PGF_04007946	Octanoate-[acyl-carrier-protein]-protein-N-octanoyltransferase (EC 2.3.1.181)	586010	586783	-	bi (<->)	NC_012985	63	257	fig|537021.9.peg.63	CLIBASIA_00300	lipB	Octanoate-[acyl-carrier-protein]-protein-N-octanoyltransferase (EC 2.3.1.181)	1	0.996	bi (<->)	CP004005	47	257	fig|1174529.3.peg.47	WSI_00210		Octanoate-[acyl-carrier-protein]-protein-N-octanoyltransferase (EC 2.3.1.181)	0.996	0.996	bi (<->)	JFGQ01000001	63	257	fig|34021.4.peg.63	CD16_00295		Octanoate-[acyl-carrier-protein]-protein-N-octanoyltransferase (EC 2.3.1.181)	0.996	0.996	bi (<->)	AP014595	52	257	fig|931202.3.peg.52			Octanoate-[acyl-carrier-protein]-protein-N-octanoyltransferase (EC 2.3.1.181)
CP040636	557	119	fig|34021.101.peg.557	FGD64_02655			PGF_01172278	hypothetical protein	587204	587563	-	bi (<->)	NC_012985	62	119	fig|537021.9.peg.62	CLIBASIA_00295		hypothetical protein	1	0.992	bi (<->)	CP004005	46	119	fig|1174529.3.peg.46	WSI_00205		hypothetical protein	1	0.992	bi (<->)	JFGQ01000001	62	119	fig|34021.4.peg.62	CD16_00285		hypothetical protein	1	0.992	bi (<->)	AP014595	51	119	fig|931202.3.peg.51			hypothetical protein
CP040636	558	38	fig|34021.101.peg.558				PGF_01172277	hypothetical protein	587597	587713	-	bi (<->)	NC_012985	61	38	fig|537021.9.peg.61	CLIBASIA_00290		hypothetical protein	1	0.974	bi (<->)	CP004005	45	38	fig|1174529.3.peg.45	WSI_00200		hypothetical protein	1	0.974	bi (<->)	JFGQ01000001	61	38	fig|34021.4.peg.61			hypothetical protein	1	0.974	bi (<->)	AP014595	50	38	fig|931202.3.peg.50			hypothetical protein
CP040636	559	44	fig|34021.101.peg.559				PGF_08225224	hypothetical protein	587718	587852	-	bi (<->)	NC_012985	60	44	fig|537021.9.peg.60			hypothetical protein	1	0.977	bi (<->)	CP004005	44	44	fig|1174529.3.peg.44			hypothetical protein	1	0.977	bi (<->)	JFGQ01000001	60	44	fig|34021.4.peg.60			hypothetical protein	1	0.977	bi (<->)	AP014595	49	44	fig|931202.3.peg.49			hypothetical protein
CP040636	560	63	fig|34021.101.peg.560	FGD64_02665			PGF_01172249	Putative oxidoreductase	588520	588711	-	bi (<->)	NC_012985	59	63	fig|537021.9.peg.59	CLIBASIA_00285		Putative oxidoreductase	1	0.984	bi (<->)	CP004005	43	78	fig|1174529.3.peg.43	WSI_00195		Putative oxidoreductase	0.984	0.795	bi (<->)	JFGQ01000001	59	78	fig|34021.4.peg.59	CD16_00270		Putative oxidoreductase	0.984	0.795	bi (<->)	AP014595	48	78	fig|931202.3.peg.48			Putative oxidoreductase
CP040636	561	257	fig|34021.101.peg.561	FGD64_02675			PGF_10523225	L-amino acid ABC transporter (Glu/Asp/His/...), ATP-binding protein AapP	589108	589881	-	bi (<->)	NC_012985	58	257	fig|537021.9.peg.58	CLIBASIA_00280		L-amino acid ABC transporter (Glu/Asp/His/...), ATP-binding protein AapP	1	0.996	bi (<->)	CP004005	42	257	fig|1174529.3.peg.42	WSI_00190		L-amino acid ABC transporter (Glu/Asp/His/...), ATP-binding protein AapP	1	0.996	bi (<->)	JFGQ01000001	58	257	fig|34021.4.peg.58	CD16_00260		L-amino acid ABC transporter (Glu/Asp/His/...), ATP-binding protein AapP	1	0.996	bi (<->)	AP014595	47	257	fig|931202.3.peg.47			L-amino acid ABC transporter (Glu/Asp/His/...), ATP-binding protein AapP
CP040636	562	386	fig|34021.101.peg.562	FGD64_02680			PGF_12837521	Glutamate/aspartate ABC transporter, permease protein GltK (TC 3.A.1.3.4)	589896	591056	-	bi (<->)	NC_012985	57	386	fig|537021.9.peg.57	CLIBASIA_00275	aapM	Glutamate/aspartate ABC transporter, permease protein GltK (TC 3.A.1.3.4)	1	0.997	bi (<->)	CP004005	41	386	fig|1174529.3.peg.41	WSI_00185		Glutamate/aspartate ABC transporter, permease protein GltK (TC 3.A.1.3.4)	1	0.997	bi (<->)	JFGQ01000001	57	386	fig|34021.4.peg.57	CD16_00255		Glutamate/aspartate ABC transporter, permease protein GltK (TC 3.A.1.3.4)	1	0.997	bi (<->)	AP014595	46	386	fig|931202.3.peg.46			Glutamate/aspartate ABC transporter, permease protein GltK (TC 3.A.1.3.4)
CP040636	563	398	fig|34021.101.peg.563	FGD64_02685			PGF_09794316	Glutamate/aspartate ABC transporter, permease protein GltJ (TC 3.A.1.3.4)	591053	592249	-	bi (<->)	NC_012985	56	398	fig|537021.9.peg.56	CLIBASIA_00270	aapQ	Glutamate/aspartate ABC transporter, permease protein GltJ (TC 3.A.1.3.4)	1	0.997	bi (<->)	CP004005	40	398	fig|1174529.3.peg.40	WSI_00180		Glutamate/aspartate ABC transporter, permease protein GltJ (TC 3.A.1.3.4)	1	0.997	bi (<->)	JFGQ01000001	56	398	fig|34021.4.peg.56	CD16_00250		Glutamate/aspartate ABC transporter, permease protein GltJ (TC 3.A.1.3.4)	1	0.997	bi (<->)	AP014595	45	398	fig|931202.3.peg.45			Glutamate/aspartate ABC transporter, permease protein GltJ (TC 3.A.1.3.4)
CP040636	564	342	fig|34021.101.peg.564	FGD64_02690			PGF_00825272	Glutamate/aspartate ABC transporter, substrate-binding protein GltI (TC 3.A.1.3.4)	592369	593397	-	bi (<->)	NC_012985	55	342	fig|537021.9.peg.55	CLIBASIA_00265		Glutamate/aspartate ABC transporter, substrate-binding protein GltI (TC 3.A.1.3.4)	1	0.997	bi (<->)	CP004005	39	342	fig|1174529.3.peg.39	WSI_00175		Glutamate/aspartate ABC transporter, substrate-binding protein GltI (TC 3.A.1.3.4)	1	0.997	bi (<->)	JFGQ01000001	55	212	fig|34021.4.peg.55	CD16_00245		Glutamate/aspartate ABC transporter, substrate-binding protein GltI (TC 3.A.1.3.4)	1	0.995	bi (<->)	AP014595	44	342	fig|931202.3.peg.44			Glutamate/aspartate ABC transporter, substrate-binding protein GltI (TC 3.A.1.3.4)
CP040636	565	49	fig|34021.101.peg.565				PGF_01172276	hypothetical protein	593537	593686	-	bi (<->)	NC_012985	53	49	fig|537021.9.peg.53	CLIBASIA_00260		hypothetical protein	1	0.98	bi (<->)	CP004005	37	49	fig|1174529.3.peg.37	WSI_00170		hypothetical protein	1	0.98	bi (<->)	JFGQ01000001	53	49	fig|34021.4.peg.53			hypothetical protein	1	0.98	bi (<->)	AP014595	42	49	fig|931202.3.peg.42			hypothetical protein
CP040636	566	380	fig|34021.101.peg.566	FGD64_02695			PGF_00624653	Uncharacterized oxidoreductase	594039	595181	-	bi (<->)	NC_012985	52	380	fig|537021.9.peg.52	CLIBASIA_00255		Uncharacterized oxidoreductase	1	0.997	bi (<->)	CP004005	36	380	fig|1174529.3.peg.36	WSI_00165		Uncharacterized oxidoreductase	1	0.997	bi (<->)	JFGQ01000001	52	380	fig|34021.4.peg.52	CD16_00235		Uncharacterized oxidoreductase	1	0.997	bi (<->)	AP014595	41	380	fig|931202.3.peg.41			Uncharacterized oxidoreductase
CP040636	567	78	fig|34021.101.peg.567	FGD64_02700			PGF_01172196	hypothetical protein	595233	595469	-	bi (<->)	NC_012985	51	78	fig|537021.9.peg.51	CLIBASIA_00250		hypothetical protein	1	0.987	bi (<->)	CP004005	35	78	fig|1174529.3.peg.35	WSI_00160		hypothetical protein	1	0.987	bi (<->)	JFGQ01000001	51	78	fig|34021.4.peg.51	CD16_00230		hypothetical protein	1	0.987	bi (<->)	AP014595	40	78	fig|931202.3.peg.40			hypothetical protein
CP040636	568	261	fig|34021.101.peg.568	FGD64_02705			PGF_01172210	probable hydrolase protein	595598	596383	+	bi (<->)	NC_012985	50	261	fig|537021.9.peg.50	CLIBASIA_00245		probable hydrolase protein	1	0.996	bi (<->)	CP004005	34	261	fig|1174529.3.peg.34	WSI_00155		probable hydrolase protein	1	0.996	bi (<->)	JFGQ01000001	50	260	fig|34021.4.peg.50	CD16_00225		probable hydrolase protein	1	0.996	bi (<->)	AP014595	39	261	fig|931202.3.peg.39			probable hydrolase protein
CP040636	569	67	fig|34021.101.peg.569	FGD64_02710			PGF_01172229	Uncharacterized protein SMc02112	596639	596842	+	bi (<->)	NC_012985	49	67	fig|537021.9.peg.49	CLIBASIA_00240		Uncharacterized protein SMc02112	1	0.985	bi (<->)	CP004005	33	67	fig|1174529.3.peg.33	WSI_00150		Uncharacterized protein SMc02112	1	0.985	bi (<->)	JFGQ01000001	49	67	fig|34021.4.peg.49	CD16_00220		Uncharacterized protein SMc02112	1	0.985	bi (<->)	AP014595	38	67	fig|931202.3.peg.38			Uncharacterized protein SMc02112
CP040636	570	138	fig|34021.101.peg.570	FGD64_02715	clpS		PGF_10480676	ATP-dependent Clp protease adaptor protein ClpS	596944	597360	+	bi (<->)	NC_012985	48	117	fig|537021.9.peg.48	CLIBASIA_00235		ATP-dependent Clp protease adaptor protein ClpS	1	0.991	bi (<->)	CP004005	32	138	fig|1174529.3.peg.32	WSI_00145		ATP-dependent Clp protease adaptor protein ClpS	1	0.993	bi (<->)	JFGQ01000001	48	138	fig|34021.4.peg.48	CD16_00215		ATP-dependent Clp protease adaptor protein ClpS	1	0.993	bi (<->)	AP014595	37	138	fig|931202.3.peg.37			ATP-dependent Clp protease adaptor protein ClpS
CP040636	571	798	fig|34021.101.peg.571	FGD64_02720	clpA		PGF_00016323	ATP-dependent Clp protease ATP-binding subunit ClpA	597371	599767	+	bi (<->)	NC_012985	47	798	fig|537021.9.peg.47	CLIBASIA_00230		ATP-dependent Clp protease ATP-binding subunit ClpA	1	0.999	bi (<->)	CP004005	31	798	fig|1174529.3.peg.31	WSI_00140		ATP-dependent Clp protease ATP-binding subunit ClpA	1	0.999	bi (<->)	JFGQ01000001	47	798	fig|34021.4.peg.47	CD16_00210	clpA	ATP-dependent Clp protease ATP-binding subunit ClpA	1	0.999	bi (<->)	AP014595	36	798	fig|931202.3.peg.36			ATP-dependent Clp protease ATP-binding subunit ClpA
CP040636	572	42	fig|34021.101.peg.572				PGF_01171053	hypothetical protein	599792	599920	+	bi (<->)	NC_012985	46	37	fig|537021.9.peg.46	CLIBASIA_00225		hypothetical protein	0.973	0.973	bi (<->)	CP004005	30	42	fig|1174529.3.peg.30			hypothetical protein	1	0.976	bi (<->)	JFGQ01000001	46	37	fig|34021.4.peg.46			hypothetical protein	0.973	0.973	bi (<->)	AP014595	35	42	fig|931202.3.peg.35			hypothetical protein
CP040636	573	299	fig|34021.101.peg.573	FGD64_02725			PGF_01912476	Phytoene synthase (EC 2.5.1.32)	599988	600887	+	bi (<->)	NC_012985	45	299	fig|537021.9.peg.45	CLIBASIA_00220		Phytoene synthase (EC 2.5.1.32)	1	0.997	bi (<->)	CP004005	29	299	fig|1174529.3.peg.29	WSI_00135		Phytoene synthase (EC 2.5.1.32)	1	0.997	bi (<->)	JFGQ01000001	45	299	fig|34021.4.peg.45	CD16_00205		Phytoene synthase (EC 2.5.1.32)	1	0.997	bi (<->)	AP014595	34	299	fig|931202.3.peg.34			Phytoene synthase (EC 2.5.1.32)
CP040636	574	300	fig|34021.101.peg.574	FGD64_02730			PGF_08225224	hypothetical protein	601123	602025	-	bi (<->)	NC_012985	44	323	fig|537021.9.peg.44	CLIBASIA_00215		hypothetical protein	0.997	0.926	bi (<->)	CP004005	28	323	fig|1174529.3.peg.28	WSI_00130		hypothetical protein	0.997	0.926	bi (<->)	JFGQ01000001	44	298	fig|34021.4.peg.44	CD16_00200		hypothetical protein	1	0.997	bi (<->)	AP014595	33	323	fig|931202.3.peg.33			hypothetical protein
CP040636	576	39	fig|34021.101.peg.576	FGD64_02735			PGF_01171052	hypothetical protein	603140	603259	+	bi (<->)	NC_012985	43	39	fig|537021.9.peg.43	CLIBASIA_00210		hypothetical protein	1	0.974	bi (<->)	CP004005	27	39	fig|1174529.3.peg.27	WSI_00125		hypothetical protein	1	0.974	bi (<->)	JFGQ01000001	43	49	fig|34021.4.peg.43	CD16_00195		hypothetical protein	1	0.776	bi (<->)	AP014595	32	39	fig|931202.3.peg.32			hypothetical protein
CP040636	578	354	fig|34021.101.peg.578	FGD64_02745			PGF_00024274	N5-carboxyaminoimidazole ribonucleotide synthase (EC 6.3.4.18)	603622	604686	-	bi (<->)	NC_012985	41	354	fig|537021.9.peg.41	CLIBASIA_00205	purk	N5-carboxyaminoimidazole ribonucleotide synthase (EC 6.3.4.18)	1	0.997	bi (<->)	CP004005	25	354	fig|1174529.3.peg.25	WSI_00115		N5-carboxyaminoimidazole ribonucleotide synthase (EC 6.3.4.18)	1	0.997	bi (<->)	JFGQ01000001	41	354	fig|34021.4.peg.41	CD16_00190		N5-carboxyaminoimidazole ribonucleotide synthase (EC 6.3.4.18)	1	0.997	bi (<->)	AP014595	31	354	fig|931202.3.peg.31			N5-carboxyaminoimidazole ribonucleotide synthase (EC 6.3.4.18)
CP040636	579	165	fig|34021.101.peg.579	FGD64_02750	purE		PGF_05172785	N5-carboxyaminoimidazole ribonucleotide mutase (EC 5.4.99.18)	604683	605180	-	bi (<->)	NC_012985	40	165	fig|537021.9.peg.40	CLIBASIA_00200	purE	N5-carboxyaminoimidazole ribonucleotide mutase (EC 5.4.99.18)	1	0.994	bi (<->)	CP004005	24	165	fig|1174529.3.peg.24	WSI_00110		N5-carboxyaminoimidazole ribonucleotide mutase (EC 5.4.99.18)	1	0.994	bi (<->)	JFGQ01000001	40	165	fig|34021.4.peg.40	CD16_00185	purE	N5-carboxyaminoimidazole ribonucleotide mutase (EC 5.4.99.18)	1	0.994	bi (<->)	AP014595	30	165	fig|931202.3.peg.30			N5-carboxyaminoimidazole ribonucleotide mutase (EC 5.4.99.18)
CP040636	580	256	fig|34021.101.peg.580	FGD64_02755			PGF_10300175	Inositol-1-monophosphatase (EC 3.1.3.25)	605922	606692	+	bi (<->)	NC_012985	39	256	fig|537021.9.peg.39	CLIBASIA_00195		Inositol-1-monophosphatase (EC 3.1.3.25)	1	0.996	bi (<->)	CP004005	23	256	fig|1174529.3.peg.23	WSI_00105		Inositol-1-monophosphatase (EC 3.1.3.25)	1	0.996	bi (<->)	JFGQ01000001	39	256	fig|34021.4.peg.39	CD16_00180		Inositol-1-monophosphatase (EC 3.1.3.25)	1	0.996	bi (<->)	AP014595	29	256	fig|931202.3.peg.29			Inositol-1-monophosphatase (EC 3.1.3.25)
CP040636	581	68	fig|34021.101.peg.581	FGD64_02760			PGF_01172275	hypothetical protein	607154	607360	-	bi (<->)	NC_012985	38	68	fig|537021.9.peg.38	CLIBASIA_00185		hypothetical protein	1	0.985	bi (<->)	CP004005	22	68	fig|1174529.3.peg.22	WSI_00100		hypothetical protein	1	0.985	bi (<->)	JFGQ01000001	38	68	fig|34021.4.peg.38	CD16_00175		hypothetical protein	1	0.985	bi (<->)	AP014595	28	68	fig|931202.3.peg.28			hypothetical protein
CP040636	582	391	fig|34021.101.peg.582	FGD64_02765			PGF_00033988	Phosphoserine aminotransferase (EC 2.6.1.52)	607597	608772	+	bi (<->)	NC_012985	37	391	fig|537021.9.peg.37	CLIBASIA_00180		Phosphoserine aminotransferase (EC 2.6.1.52)	1	0.997	bi (<->)	CP004005	21	391	fig|1174529.3.peg.21	WSI_00095		Phosphoserine aminotransferase (EC 2.6.1.52)	1	0.997	bi (<->)	JFGQ01000001	37	391	fig|34021.4.peg.37	CD16_00170		Phosphoserine aminotransferase (EC 2.6.1.52)	1	0.997	bi (<->)	AP014595	27	391	fig|931202.3.peg.27			Phosphoserine aminotransferase (EC 2.6.1.52)
CP040636	583	82	fig|34021.101.peg.583	FGD64_02770			PGF_00012987	D-3-phosphoglycerate dehydrogenase (EC 1.1.1.95)	608980	609228	+	bi (<->)	NC_012985	35	82	fig|537021.9.peg.35	CLIBASIA_00175		D-3-phosphoglycerate dehydrogenase (EC 1.1.1.95)	1	0.988	bi (<->)	CP004005	20	82	fig|1174529.3.peg.20	WSI_00090		D-3-phosphoglycerate dehydrogenase (EC 1.1.1.95)	1	0.988	bi (<->)	JFGQ01000001	36	82	fig|34021.4.peg.36			D-3-phosphoglycerate dehydrogenase (EC 1.1.1.95)	1	0.988	bi (<->)	AP014595	26	75	fig|931202.3.peg.26			D-3-phosphoglycerate dehydrogenase (EC 1.1.1.95)
CP040636	584	208	fig|34021.101.peg.584	FGD64_02775			PGF_00012987	D-3-phosphoglycerate dehydrogenase (EC 1.1.1.95)	609377	610003	+	bi (<->)	NC_012985	34	208	fig|537021.9.peg.34			D-3-phosphoglycerate dehydrogenase (EC 1.1.1.95)	1	0.995	bi (<->)	CP004005	19	208	fig|1174529.3.peg.19			D-3-phosphoglycerate dehydrogenase (EC 1.1.1.95)	1	0.995	bi (<->)	JFGQ01000001	35	208	fig|34021.4.peg.35			D-3-phosphoglycerate dehydrogenase (EC 1.1.1.95)	1	0.995	bi (<->)	AP014595	25	208	fig|931202.3.peg.25			D-3-phosphoglycerate dehydrogenase (EC 1.1.1.95)
CP040636	585	110	fig|34021.101.peg.585	FGD64_02780			PGF_00012987	D-3-phosphoglycerate dehydrogenase (EC 1.1.1.95)	610034	610366	+	bi (<->)	NC_012985	33	100	fig|537021.9.peg.33			D-3-phosphoglycerate dehydrogenase (EC 1.1.1.95)	0.99	0.99	bi (<->)	CP004005	18	100	fig|1174529.3.peg.18			D-3-phosphoglycerate dehydrogenase (EC 1.1.1.95)	0.99	0.99	bi (<->)	JFGQ01000001	34	100	fig|34021.4.peg.34			D-3-phosphoglycerate dehydrogenase (EC 1.1.1.95)	0.99	0.99	bi (<->)	AP014595	24	100	fig|931202.3.peg.24			D-3-phosphoglycerate dehydrogenase (EC 1.1.1.95)
CP040636	586	408	fig|34021.101.peg.586	FGD64_02785	mnmA		PGF_07304022	tRNA-specific 2-thiouridylase MnmA (EC 2.8.1.13)	610423	611649	+	bi (<->)	NC_012985	32	408	fig|537021.9.peg.32	CLIBASIA_00160	mnmA	tRNA-specific 2-thiouridylase MnmA (EC 2.8.1.13)	1	0.998	bi (<->)	CP004005	17	408	fig|1174529.3.peg.17	WSI_00075		tRNA-specific 2-thiouridylase MnmA (EC 2.8.1.13)	1	0.998	bi (<->)	JFGQ01000001	33	408	fig|34021.4.peg.33	CD16_00160		tRNA-specific 2-thiouridylase MnmA (EC 2.8.1.13)	1	0.998	bi (<->)	AP014595	23	408	fig|931202.3.peg.23			tRNA-specific 2-thiouridylase MnmA (EC 2.8.1.13)
CP040636	588	67	fig|34021.101.peg.588	FGD64_02805	secE		PGF_01171102	Protein translocase subunit SecE	613347	613550	+	bi (<->)	NC_012985	30	60	fig|537021.9.peg.30	CLIBASIA_00140		Protein translocase subunit SecE	0.983	0.983	bi (<->)	CP004005	15	62	fig|1174529.3.peg.15	WSI_00065		Protein translocase subunit SecE	0.984	0.984	bi (<->)	JFGQ01000001	31	62	fig|34021.4.peg.31	CD16_00140		Protein translocase subunit SecE	0.984	0.984	bi (<->)	AP014595	21	37	fig|931202.3.peg.21			Protein translocase subunit SecE
CP040636	589	177	fig|34021.101.peg.589	FGD64_02810	nusG		PGF_03174068	Transcription antitermination protein NusG	613572	614105	+	bi (<->)	NC_012985	29	177	fig|537021.9.peg.29	CLIBASIA_00135	nusG	Transcription antitermination protein NusG	1	0.994	bi (<->)	CP004005	14	177	fig|1174529.3.peg.14	WSI_00060		Transcription antitermination protein NusG	1	0.994	bi (<->)	JFGQ01000001	30	183	fig|34021.4.peg.30	CD16_00135		Transcription antitermination protein NusG	1	0.962	bi (<->)	AP014595	20	133	fig|931202.3.peg.20			Transcription antitermination protein NusG
CP040636	590	142	fig|34021.101.peg.590	FGD64_02815	rplK		PGF_07695531	LSU ribosomal protein L11p (L12e)	614196	614624	+	bi (<->)	NC_012985	28	142	fig|537021.9.peg.28	CLIBASIA_00130	rplK	LSU ribosomal protein L11p (L12e)	1	0.993	bi (<->)	CP004005	13	142	fig|1174529.3.peg.13	WSI_00055		LSU ribosomal protein L11p (L12e)	1	0.993	bi (<->)	JFGQ01000001	29	142	fig|34021.4.peg.29	CD16_00130		LSU ribosomal protein L11p (L12e)	1	0.993	bi (<->)	AP014595	19	142	fig|931202.3.peg.19			LSU ribosomal protein L11p (L12e)
CP040636	591	232	fig|34021.101.peg.591	FGD64_02820			PGF_00016357	LSU ribosomal protein L1p (L10Ae)	614626	615324	+	bi (<->)	NC_012985	27	232	fig|537021.9.peg.27	CLIBASIA_00125	rplA	LSU ribosomal protein L1p (L10Ae)	1	0.996	bi (<->)	CP004005	12	232	fig|1174529.3.peg.12	WSI_00050		LSU ribosomal protein L1p (L10Ae)	1	0.996	bi (<->)	JFGQ01000001	28	232	fig|34021.4.peg.28	CD16_00125		LSU ribosomal protein L1p (L10Ae)	1	0.996	bi (<->)	AP014595	18	232	fig|931202.3.peg.18			LSU ribosomal protein L1p (L10Ae)
CP040636	592	49	fig|34021.101.peg.592				PGF_01172274	hypothetical protein	615334	615483	-	bi (<->)	NC_012985	26	49	fig|537021.9.peg.26			hypothetical protein	1	0.98	bi (<->)	CP004005	11	49	fig|1174529.3.peg.11			hypothetical protein	1	0.98	bi (<->)	JFGQ01000001	27	49	fig|34021.4.peg.27			hypothetical protein	1	0.98	bi (<->)	AP014595	17	49	fig|931202.3.peg.17			hypothetical protein
CP040636	593	172	fig|34021.101.peg.593	FGD64_02825			PGF_01213071	LSU ribosomal protein L10p (P0)	615497	616015	+	bi (<->)	NC_012985	25	172	fig|537021.9.peg.25	CLIBASIA_00120	rplJ	LSU ribosomal protein L10p (P0)	1	0.994	bi (<->)	CP004005	10	172	fig|1174529.3.peg.10	WSI_00045		LSU ribosomal protein L10p (P0)	1	0.994	bi (<->)	JFGQ01000001	26	172	fig|34021.4.peg.26	CD16_00120		LSU ribosomal protein L10p (P0)	1	0.994	bi (<->)	AP014595	16	172	fig|931202.3.peg.16			LSU ribosomal protein L10p (P0)
CP040636	594	126	fig|34021.101.peg.594	FGD64_02830			PGF_00016445	LSU ribosomal protein L7p/L12p (P1/P2)	616064	616444	+	bi (<->)	NC_012985	24	126	fig|537021.9.peg.24	CLIBASIA_00115		LSU ribosomal protein L7p/L12p (P1/P2)	1	0.992	bi (<->)	CP004005	9	126	fig|1174529.3.peg.9	WSI_00040		LSU ribosomal protein L7p/L12p (P1/P2)	1	0.992	bi (<->)	JFGQ01000001	25	126	fig|34021.4.peg.25	CD16_00115		LSU ribosomal protein L7p/L12p (P1/P2)	1	0.992	bi (<->)	AP014595	15	126	fig|931202.3.peg.15			LSU ribosomal protein L7p/L12p (P1/P2)
CP040636	595	1386	fig|34021.101.peg.595	FGD64_02835	rpoB		PGF_02797402	DNA-directed RNA polymerase beta subunit (EC 2.7.7.6)	616557	620717	+	bi (<->)	NC_012985	23	1386	fig|537021.9.peg.23	CLIBASIA_00110	rpoB	DNA-directed RNA polymerase beta subunit (EC 2.7.7.6)	1	0.999	bi (<->)	CP004005	8	1386	fig|1174529.3.peg.8	WSI_00035		DNA-directed RNA polymerase beta subunit (EC 2.7.7.6)	0.999	0.999	bi (<->)	JFGQ01000001	24	1386	fig|34021.4.peg.24	CD16_00110		DNA-directed RNA polymerase beta subunit (EC 2.7.7.6)	1	0.999	bi (<->)	AP014595	14	1386	fig|931202.3.peg.14			DNA-directed RNA polymerase beta subunit (EC 2.7.7.6)
CP040636	596	1398	fig|34021.101.peg.596	FGD64_02840	rpoC		PGF_02704551	DNA-directed RNA polymerase beta' subunit (EC 2.7.7.6)	620780	624976	+	bi (<->)	NC_012985	22	1398	fig|537021.9.peg.22	CLIBASIA_00105	rpoC	DNA-directed RNA polymerase beta' subunit (EC 2.7.7.6)	1	0.999	bi (<->)	CP004005	7	1398	fig|1174529.3.peg.7	WSI_00030		DNA-directed RNA polymerase beta' subunit (EC 2.7.7.6)	1	0.999	bi (<->)	JFGQ01000001	23	1398	fig|34021.4.peg.23	CD16_00105		DNA-directed RNA polymerase beta' subunit (EC 2.7.7.6)	1	0.999	bi (<->)	AP014595	13	1398	fig|931202.3.peg.13			DNA-directed RNA polymerase beta' subunit (EC 2.7.7.6)
CP040636	597	44	fig|34021.101.peg.597				PGF_01172273	hypothetical protein	625217	625351	+	bi (<->)	NC_012985	21	44	fig|537021.9.peg.21			hypothetical protein	1	0.977	bi (<->)	CP004005	6	44	fig|1174529.3.peg.6			hypothetical protein	1	0.977	bi (<->)	JFGQ01000001	22	44	fig|34021.4.peg.22			hypothetical protein	1	0.977	bi (<->)	AP014595	12	44	fig|931202.3.peg.12			hypothetical protein
CP040636	598	208	fig|34021.101.peg.598	FGD64_02845			PGF_01172228	hypothetical protein	625523	626149	-	bi (<->)	NC_012985	20	208	fig|537021.9.peg.20	CLIBASIA_00100		hypothetical protein	1	0.995	bi (<->)	CP004005	4	208	fig|1174529.3.peg.4	WSI_00025		hypothetical protein	1	0.995	bi (<->)	JFGQ01000001	21	208	fig|34021.4.peg.21	CD16_00100		hypothetical protein	1	0.995	bi (<->)	AP014595	11	208	fig|931202.3.peg.11			hypothetical protein
CP040636	599	453	fig|34021.101.peg.599	FGD64_02850			PGF_01171090	hypothetical protein	626174	627535	-	bi (<->)	NC_012985	19	415	fig|537021.9.peg.19	CLIBASIA_00095		hypothetical protein	1	0.998	bi (<->)	CP004005	3	453	fig|1174529.3.peg.3	WSI_00020		hypothetical protein	1	0.998	bi (<->)	JFGQ01000001	20	453	fig|34021.4.peg.20	CD16_00095		hypothetical protein	1	0.998	bi (<->)	AP014595	10	415	fig|931202.3.peg.10			hypothetical protein
CP040636	600	257	fig|34021.101.peg.600	FGD64_02855			PGF_01900676	ABC transporter, ATP-binding protein (cluster 9, phospholipid)	627538	628311	-	bi (<->)	NC_012985	18	257	fig|537021.9.peg.18	CLIBASIA_00090		ABC transporter, ATP-binding protein (cluster 9, phospholipid)	1	0.996	bi (<->)	CP004005	2	257	fig|1174529.3.peg.2	WSI_00015		ABC transporter, ATP-binding protein (cluster 9, phospholipid)	1	0.996	bi (<->)	JFGQ01000001	19	257	fig|34021.4.peg.19	CD16_00090		ABC transporter, ATP-binding protein (cluster 9, phospholipid)	1	0.996	bi (<->)	AP014595	9	257	fig|931202.3.peg.9			ABC transporter, ATP-binding protein (cluster 9, phospholipid)
CP040636	601	389	fig|34021.101.peg.601	FGD64_02860			PGF_02321834	ABC transporter, permease protein (cluster 9, phospholipid)	628340	629509	-	bi (<->)	NC_012985	17	389	fig|537021.9.peg.17	CLIBASIA_00085		ABC transporter, permease protein (cluster 9, phospholipid)	1	0.997	bi (<->)	CP004005	1	366	fig|1174529.3.peg.1	WSI_00010		ABC transporter, permease protein (cluster 9, phospholipid)	0.997	0.997	bi (<->)	JFGQ01000001	18	366	fig|34021.4.peg.18	CD16_00085		ABC transporter, permease protein (cluster 9, phospholipid)	0.997	0.997	bi (<->)	AP014595	8	389	fig|931202.3.peg.8			ABC transporter, permease protein (cluster 9, phospholipid)
CP040636	603	47	fig|34021.101.peg.603				PGF_01171113	hypothetical protein	632554	632697	+	bi (<->)	NC_012985	15	47	fig|537021.9.peg.15			hypothetical protein	1	0.979	bi (<->)	CP004005	1221	47	fig|1174529.3.peg.1221			hypothetical protein	1	0.979											bi (<->)	AP014595	5	47	fig|931202.3.peg.5			hypothetical protein
CP040636	606	348	fig|34021.101.peg.606	FGD64_02880			PGF_01171046	Integrase	635313	636359	-	bi (<->)	NC_012985	12	348	fig|537021.9.peg.12	CLIBASIA_00065		Integrase	1	0.997	bi (<->)	CP004005	1217	348	fig|1174529.3.peg.1217	WSI_05800		Integrase	1	0.997	bi (<->)	JFGQ01000001	14	348	fig|34021.4.peg.14	CD16_00065		Integrase	1	0.997	bi (<->)	AP014595	2	348	fig|931202.3.peg.2			Integrase
CP040636	608	198	fig|34021.101.peg.608	FGD64_02890			PGF_00890503	Guanylate kinase-like protein	636540	637136	-	bi (<->)	NC_012985	11	198	fig|537021.9.peg.11	CLIBASIA_00055	gmk	Guanylate kinase-like protein	0.995	0.995	bi (<->)	CP004005	1215	186	fig|1174529.3.peg.1215	WSI_05790		Guanylate kinase-like protein	0.995	0.995	bi (<->)	JFGQ01000001	12	186	fig|34021.4.peg.12	CD16_00055		Guanylate kinase-like protein	0.995	0.995	bi (<->)	AP014595	1	186	fig|931202.3.peg.1			Guanylate kinase-like protein
CP040636	613	262	fig|34021.101.peg.613	FGD64_02920			PGF_03962887	Phage antirepressor protein	641831	642619	-	bi (<->)	NC_012985	4	262	fig|537021.9.peg.4	CLIBASIA_00020		Phage antirepressor protein	1	0.996	bi (<->)	CP004005	1169	263	fig|1174529.3.peg.1169	WSI_05560		Phage antirepressor protein	0.909	0.996	bi (<->)	JFGQ01000001	5	262	fig|34021.4.peg.5	CD16_00025		Phage antirepressor protein	0.916	0.996	bi (<->)	AP014595	917	112	fig|931202.3.peg.917			hypothetical protein
CP040636	626	68	fig|34021.101.peg.626	FGD64_02975			PGF_00372936	hypothetical protein	649500	649706	-	bi (<->)	NC_012985	1163	68	fig|537021.9.peg.1163	CLIBASIA_05640		hypothetical protein	1	0.985	bi (<->)	CP004005	1159	68	fig|1174529.3.peg.1159	WSI_05505		hypothetical protein	1	0.985	bi (<->)	JFGQ01000011	1166	68	fig|34021.4.peg.1166	CD16_02115		hypothetical protein	1	0.985	bi (<->)	AP014595	918	72	fig|931202.3.peg.918			hypothetical protein
CP040636	654	460	fig|34021.101.peg.654	FGD64_03110			PGF_00135442	DNA helicase (EC 3.6.4.12), phage-associated	676341	677723	-	bi (<->)	NC_012985	1135	460	fig|537021.9.peg.1135	CLIBASIA_05510		DNA helicase (EC 3.6.4.12), phage-associated	1	0.998	bi (<->)	CP004005	1127	461	fig|1174529.3.peg.1127	WSI_05355		DNA helicase (EC 3.6.4.12), phage-associated	0.974	0.998	bi (<->)	JFGQ01000005	1153	460	fig|34021.4.peg.1153	CD16_05770		DNA helicase (EC 3.6.4.12), phage-associated	1	0.998	bi (<->)	AP014595	1134	460	fig|931202.3.peg.1134			DNA helicase (EC 3.6.4.12), phage-associated
CP040636	655	98	fig|34021.101.peg.655	FGD64_03115			PGF_00138072	hypothetical protein	677714	678010	-	bi (<->)	NC_012985	1134	98	fig|537021.9.peg.1134	CLIBASIA_05505		hypothetical protein	1	0.99	bi (<->)	CP004005	1126	98	fig|1174529.3.peg.1126	WSI_05350		hypothetical protein	0.99	0.99	bi (<->)	JFGQ01000005	1152	98	fig|34021.4.peg.1152	CD16_05765		hypothetical protein	1	0.99	bi (<->)	AP014595	1133	98	fig|931202.3.peg.1133			hypothetical protein
CP040636	656	675	fig|34021.101.peg.656	FGD64_03120			PGF_06924518	DNA polymerase I (EC 2.7.7.7)	678007	680034	-	bi (<->)	NC_012985	1133	675	fig|537021.9.peg.1133	CLIBASIA_05500		DNA polymerase I (EC 2.7.7.7)	1	0.999	bi (<->)	CP004005	1125	675	fig|1174529.3.peg.1125	WSI_05345		DNA polymerase I (EC 2.7.7.7)	0.999	0.999	bi (<->)	JFGQ01000005	1151	675	fig|34021.4.peg.1151	CD16_05760		DNA polymerase I (EC 2.7.7.7)	1	0.999	bi (<->)	AP014595	1132	675	fig|931202.3.peg.1132			DNA polymerase I (EC 2.7.7.7)
CP040636	657	198	fig|34021.101.peg.657	FGD64_03125			PGF_01172394	hypothetical protein	680037	680633	-	bi (<->)	NC_012985	1132	198	fig|537021.9.peg.1132	CLIBASIA_05495		hypothetical protein	1	0.995	bi (<->)	CP004005	1124	198	fig|1174529.3.peg.1124	WSI_05340		hypothetical protein	1	0.995	bi (<->)	JFGQ01000005	1150	198	fig|34021.4.peg.1150	CD16_05755		hypothetical protein	1	0.995	bi (<->)	AP014595	1131	198	fig|931202.3.peg.1131			hypothetical protein
CP040636	658	136	fig|34021.101.peg.658	FGD64_03130			PGF_01172270	Phage protein	680638	681048	-	bi (<->)	NC_012985	1131	136	fig|537021.9.peg.1131	CLIBASIA_05490		Phage protein	1	0.993	bi (<->)	CP004005	1123	136	fig|1174529.3.peg.1123	WSI_05335		Phage protein	1	0.993	bi (<->)	JFGQ01000005	1149	136	fig|34021.4.peg.1149	CD16_05750		Phage protein	1	0.993	bi (<->)	AP014595	1130	136	fig|931202.3.peg.1130			Phage protein
CP040636	659	276	fig|34021.101.peg.659	FGD64_03135			PGF_00136689	hypothetical protein	681032	681862	+	bi (<->)	NC_012985	1130	276	fig|537021.9.peg.1130	CLIBASIA_05485		hypothetical protein	1	0.996	bi (<->)	CP004005	1122	276	fig|1174529.3.peg.1122	WSI_05330		hypothetical protein	1	0.996	bi (<->)	JFGQ01000005	1148	276	fig|34021.4.peg.1148	CD16_05745		hypothetical protein	1	0.996	bi (<->)	AP014595	1129	276	fig|931202.3.peg.1129			hypothetical protein
CP040636	660	253	fig|34021.101.peg.660	FGD64_03140			PGF_01172393	hypothetical protein	681819	682580	+	bi (<->)	NC_012985	1129	247	fig|537021.9.peg.1129	CLIBASIA_05480		hypothetical protein	1	0.996	bi (<->)	CP004005	1121	247	fig|1174529.3.peg.1121	WSI_05325		hypothetical protein	1	0.996	bi (<->)	JFGQ01000005	1147	247	fig|34021.4.peg.1147	CD16_05740		hypothetical protein	1	0.996	bi (<->)	AP014595	1128	247	fig|931202.3.peg.1128			hypothetical protein
CP040636	661	182	fig|34021.101.peg.661	FGD64_03145			PGF_00218159	hypothetical protein	684257	684805	+	bi (<->)	NC_012985	1127	182	fig|537021.9.peg.1127	CLIBASIA_05475		hypothetical protein	1	0.995	bi (<->)	CP004005	1120	182	fig|1174529.3.peg.1120	WSI_05320		hypothetical protein	1	0.995	bi (<->)	JFGQ01000005	1146	182	fig|34021.4.peg.1146	CD16_05735		hypothetical protein	1	0.995	bi (<->)	AP014595	1127	182	fig|931202.3.peg.1127			hypothetical protein
CP040636	662	367	fig|34021.101.peg.662	FGD64_03150			PGF_04027771	terminase B protein, putative	685194	686297	+	bi (<->)	NC_012985	1126	350	fig|537021.9.peg.1126	CLIBASIA_05470		terminase B protein, putative	1	0.997	bi (<->)	CP004005	1119	350	fig|1174529.3.peg.1119	WSI_05315		terminase B protein, putative	1	0.997	bi (<->)	JFGQ01000005	1145	350	fig|34021.4.peg.1145	CD16_05730		terminase B protein, putative	1	0.997	bi (<->)	AP014595	1126	350	fig|931202.3.peg.1126			terminase B protein, putative
CP040636	663	45	fig|34021.101.peg.663				PGF_01172392	hypothetical protein	686281	686418	+	bi (<->)	NC_012985	1125	45	fig|537021.9.peg.1125	CLIBASIA_05465		hypothetical protein	1	0.978	bi (<->)	CP004005	1118	45	fig|1174529.3.peg.1118	WSI_05310		hypothetical protein	1	0.978	bi (<->)	JFGQ01000005	1144	45	fig|34021.4.peg.1144			hypothetical protein	1	0.978	bi (<->)	AP014595	1125	45	fig|931202.3.peg.1125			hypothetical protein
CP040636	666	70	fig|34021.101.peg.666	FGD64_03160			PGF_01172391	hypothetical protein	688859	689071	+	bi (<->)	NC_012985	1122	70	fig|537021.9.peg.1122	CLIBASIA_05450		hypothetical protein	1	0.986	bi (<->)	CP004005	1116	70	fig|1174529.3.peg.1116	WSI_05295		hypothetical protein	1	0.986	bi (<->)	JFGQ01000005	1142	70	fig|34021.4.peg.1142	CD16_05710		hypothetical protein	1	0.986	bi (<->)	AP014595	1123	70	fig|931202.3.peg.1123			hypothetical protein
CP040636	667	94	fig|34021.101.peg.667	FGD64_03165			PGF_01172390	hypothetical protein	689216	689500	+	bi (<->)	NC_012985	1121	94	fig|537021.9.peg.1121	CLIBASIA_05445		hypothetical protein	1	0.989	bi (<->)	CP004005	1115	94	fig|1174529.3.peg.1115	WSI_05290		hypothetical protein	1	0.989	bi (<->)	JFGQ01000005	1141	94	fig|34021.4.peg.1141	CD16_05705		hypothetical protein	1	0.989	bi (<->)	AP014595	1122	94	fig|931202.3.peg.1122			hypothetical protein
CP040636	668	40	fig|34021.101.peg.668				PGF_01172389	hypothetical protein	689920	690042	-	bi (<->)	NC_012985	1120	40	fig|537021.9.peg.1120			hypothetical protein	1	0.975	bi (<->)	CP004005	1114	40	fig|1174529.3.peg.1114			hypothetical protein	1	0.975	bi (<->)	JFGQ01000005	1140	40	fig|34021.4.peg.1140			hypothetical protein	1	0.975	bi (<->)	AP014595	1121	40	fig|931202.3.peg.1121			hypothetical protein
CP040636	669	52	fig|34021.101.peg.669	FGD64_03170			PGF_01172388	hypothetical protein	690126	690284	-	bi (<->)	NC_012985	1119	52	fig|537021.9.peg.1119	CLIBASIA_05440		hypothetical protein	1	0.981	bi (<->)	CP004005	1113	52	fig|1174529.3.peg.1113	WSI_05285		hypothetical protein	1	0.981	bi (<->)	JFGQ01000005	1139	52	fig|34021.4.peg.1139	CD16_05700		hypothetical protein	1	0.981	bi (<->)	AP014595	1120	52	fig|931202.3.peg.1120			hypothetical protein
CP040636	670	71	fig|34021.101.peg.670	FGD64_03175			PGF_01172387	hypothetical protein	690499	690714	-	bi (<->)	NC_012985	1118	71	fig|537021.9.peg.1118	CLIBASIA_05435		hypothetical protein	1	0.986	bi (<->)	CP004005	1112	71	fig|1174529.3.peg.1112	WSI_05280		hypothetical protein	1	0.986	bi (<->)	JFGQ01000005	1138	71	fig|34021.4.peg.1138	CD16_05695		hypothetical protein	1	0.986	bi (<->)	AP014595	1119	71	fig|931202.3.peg.1119			hypothetical protein
CP040636	671	300	fig|34021.101.peg.671	FGD64_03180			PGF_10518532	D-alanine--D-alanine ligase (EC 6.3.2.4)	691350	692252	+	bi (<->)	NC_012985	1117	300	fig|537021.9.peg.1117	CLIBASIA_05430	ddl	D-alanine--D-alanine ligase (EC 6.3.2.4)	1	0.997	bi (<->)	CP004005	1111	300	fig|1174529.3.peg.1111	WSI_05275		D-alanine--D-alanine ligase (EC 6.3.2.4)	1	0.997	bi (<->)	JFGQ01000005	1136	300	fig|34021.4.peg.1136	CD16_05690		D-alanine--D-alanine ligase (EC 6.3.2.4)	1	0.997	bi (<->)	AP014595	1118	300	fig|931202.3.peg.1118			D-alanine--D-alanine ligase (EC 6.3.2.4)
CP040636	672	304	fig|34021.101.peg.672	FGD64_03185			PGF_08140776	Cell division protein FtsQ	692240	693154	+	bi (<->)	NC_012985	1116	304	fig|537021.9.peg.1116	CLIBASIA_05425	ftsQ	Cell division protein FtsQ	1	0.997	bi (<->)	CP004005	1110	304	fig|1174529.3.peg.1110	WSI_05270		Cell division protein FtsQ	1	0.997	bi (<->)	JFGQ01000005	1135	304	fig|34021.4.peg.1135	CD16_05685		Cell division protein FtsQ	1	0.997	bi (<->)	AP014595	1117	304	fig|931202.3.peg.1117			Cell division protein FtsQ
CP040636	673	440	fig|34021.101.peg.673	FGD64_03190	ftsA		PGF_00843497	Cell division protein FtsA	693154	694476	+	bi (<->)	NC_012985	1115	440	fig|537021.9.peg.1115	CLIBASIA_05420	ftsA	Cell division protein FtsA	1	0.998	bi (<->)	CP004005	1109	440	fig|1174529.3.peg.1109	WSI_05265		Cell division protein FtsA	1	0.998	bi (<->)	JFGQ01000005	1134	440	fig|34021.4.peg.1134	CD16_05680		Cell division protein FtsA	1	0.998	bi (<->)	AP014595	1116	440	fig|931202.3.peg.1116			Cell division protein FtsA
CP040636	674	502	fig|34021.101.peg.674	FGD64_03195	ftsZ		PGF_03520151	Cell division protein FtsZ	694579	696087	+	bi (<->)	NC_012985	1114	502	fig|537021.9.peg.1114	CLIBASIA_05415	ftsZ	Cell division protein FtsZ	1	0.998	bi (<->)	CP004005	1108	502	fig|1174529.3.peg.1108	WSI_05260		Cell division protein FtsZ	1	0.998	bi (<->)	JFGQ01000005	1133	502	fig|34021.4.peg.1133	CD16_05675		Cell division protein FtsZ	1	0.998	bi (<->)	AP014595	1115	502	fig|931202.3.peg.1115			Cell division protein FtsZ
CP040636	675	294	fig|34021.101.peg.675	FGD64_03200			PGF_00063944	UDP-3-O-[3-hydroxymyristoyl] N-acetylglucosamine deacetylase (EC 3.5.1.108)	696183	697067	+	bi (<->)	NC_012985	1113	296	fig|537021.9.peg.1113	CLIBASIA_05410	lpxC	UDP-3-O-[3-hydroxymyristoyl] N-acetylglucosamine deacetylase (EC 3.5.1.108)	1	0.99	bi (<->)	CP004005	1107	296	fig|1174529.3.peg.1107	WSI_05255		UDP-3-O-[3-hydroxymyristoyl] N-acetylglucosamine deacetylase (EC 3.5.1.108)	0.997	0.99	bi (<->)	JFGQ01000005	1132	296	fig|34021.4.peg.1132	CD16_05670		UDP-3-O-[3-hydroxymyristoyl] N-acetylglucosamine deacetylase (EC 3.5.1.108)	1	0.99	bi (<->)	AP014595	1114	296	fig|931202.3.peg.1114			UDP-3-O-[3-hydroxymyristoyl] N-acetylglucosamine deacetylase (EC 3.5.1.108)
CP040636	676	271	fig|34021.101.peg.676	FGD64_03205			PGF_00421908	DNA uptake lipoprotein ComL	697193	698008	+	bi (<->)	NC_012985	1112	271	fig|537021.9.peg.1112	CLIBASIA_05405		DNA uptake lipoprotein ComL	1	0.996	bi (<->)	CP004005	1106	271	fig|1174529.3.peg.1106	WSI_05250		DNA uptake lipoprotein ComL	1	0.996	bi (<->)	JFGQ01000005	1131	271	fig|34021.4.peg.1131	CD16_05665		DNA uptake lipoprotein ComL	1	0.996	bi (<->)	AP014595	1113	271	fig|931202.3.peg.1113			DNA uptake lipoprotein ComL
CP040636	677	555	fig|34021.101.peg.677	FGD64_03210	recN		PGF_00421796	DNA repair protein RecN	698070	699737	+	bi (<->)	NC_012985	1111	555	fig|537021.9.peg.1111	CLIBASIA_05400	recN	DNA repair protein RecN	1	0.998	bi (<->)	CP004005	1105	555	fig|1174529.3.peg.1105	WSI_05245		DNA repair protein RecN	1	0.998	bi (<->)	JFGQ01000005	1130	555	fig|34021.4.peg.1130	CD16_05660		DNA repair protein RecN	1	0.998	bi (<->)	AP014595	1112	555	fig|931202.3.peg.1112			DNA repair protein RecN
CP040636	678	731	fig|34021.101.peg.678	FGD64_03215	ligA		PGF_04333086	DNA ligase (NAD(+)) (EC 6.5.1.2)	699855	702050	+	bi (<->)	NC_012985	1110	731	fig|537021.9.peg.1110	CLIBASIA_05395	ligA	DNA ligase (NAD(+)) (EC 6.5.1.2)	1	0.999	bi (<->)	CP004005	1104	731	fig|1174529.3.peg.1104	WSI_05240		DNA ligase (NAD(+)) (EC 6.5.1.2)	1	0.999	bi (<->)	JFGQ01000005	1129	731	fig|34021.4.peg.1129	CD16_05655		DNA ligase (NAD(+)) (EC 6.5.1.2)	1	0.999	bi (<->)	AP014595	1111	731	fig|931202.3.peg.1111			DNA ligase (NAD(+)) (EC 6.5.1.2)
CP040636	679	420	fig|34021.101.peg.679	FGD64_03220			PGF_04805734	Proton/glutamate symporter @ Sodium/glutamate symporter	702144	703406	-	bi (<->)	NC_012985	1109	420	fig|537021.9.peg.1109	CLIBASIA_05390		Proton/glutamate symporter @ Sodium/glutamate symporter	1	0.998	bi (<->)	CP004005	1103	420	fig|1174529.3.peg.1103	WSI_05235		Proton/glutamate symporter @ Sodium/glutamate symporter	1	0.998	bi (<->)	JFGQ01000005	1128	420	fig|34021.4.peg.1128	CD16_05650		Proton/glutamate symporter @ Sodium/glutamate symporter	1	0.998	bi (<->)	AP014595	1110	420	fig|931202.3.peg.1110			Proton/glutamate symporter @ Sodium/glutamate symporter
CP040636	680	483	fig|34021.101.peg.680	FGD64_03225	phrB		PGF_01147190	Deoxyribodipyrimidine photolyase (EC 4.1.99.3)	703671	705122	-	bi (<->)	NC_012985	1108	483	fig|537021.9.peg.1108	CLIBASIA_05385		Deoxyribodipyrimidine photolyase (EC 4.1.99.3)	1	0.998	bi (<->)	CP004005	1102	483	fig|1174529.3.peg.1102	WSI_05230		Deoxyribodipyrimidine photolyase (EC 4.1.99.3)	1	0.998	bi (<->)	JFGQ01000005	1127	483	fig|34021.4.peg.1127	CD16_05645		Deoxyribodipyrimidine photolyase (EC 4.1.99.3)	1	0.998	bi (<->)	AP014595	1109	483	fig|931202.3.peg.1109			Deoxyribodipyrimidine photolyase (EC 4.1.99.3)
CP040636	682	461	fig|34021.101.peg.682	FGD64_03230	ulaA		PGF_08116266	PTS system, ascorbate-specific IIC component	705364	706749	-	bi (<->)	NC_012985	1106	461	fig|537021.9.peg.1106	CLIBASIA_05380		PTS system, ascorbate-specific IIC component	1	0.998	bi (<->)	CP004005	1100	461	fig|1174529.3.peg.1100	WSI_05225		PTS system, ascorbate-specific IIC component	1	0.998	bi (<->)	JFGQ01000005	1125	461	fig|34021.4.peg.1125	CD16_05640		PTS system, ascorbate-specific IIC component	0.998	0.998	bi (<->)	AP014595	1108	434	fig|931202.3.peg.1108			PTS system, ascorbate-specific IIC component
CP040636	683	350	fig|34021.101.peg.683	FGD64_03235	dusA		PGF_06946342	tRNA-dihydrouridine(20/20a) synthase (EC 1.3.1.91)	707079	708131	+	bi (<->)	NC_012985	1105	322	fig|537021.9.peg.1105	CLIBASIA_05370		tRNA-dihydrouridine(20/20a) synthase (EC 1.3.1.91)	1	0.997	bi (<->)	CP004005	1099	349	fig|1174529.3.peg.1099	WSI_05220		tRNA-dihydrouridine(20/20a) synthase (EC 1.3.1.91)	0.997	0.997	bi (<->)	JFGQ01000005	1124	349	fig|34021.4.peg.1124	CD16_05635		tRNA-dihydrouridine(20/20a) synthase (EC 1.3.1.91)	0.997	0.997	bi (<->)	AP014595	1107	349	fig|931202.3.peg.1107			tRNA-dihydrouridine(20/20a) synthase (EC 1.3.1.91)
CP040636	684	284	fig|34021.101.peg.684	FGD64_03240			PGF_10160552	Enoyl-[acyl-carrier-protein] reductase [NADH] (EC 1.3.1.9)	708427	709281	-	bi (<->)	NC_012985	1104	284	fig|537021.9.peg.1104	CLIBASIA_05365		Enoyl-[acyl-carrier-protein] reductase [NADH] (EC 1.3.1.9)	1	0.996	bi (<->)	CP004005	1098	284	fig|1174529.3.peg.1098	WSI_05215		Enoyl-[acyl-carrier-protein] reductase [NADH] (EC 1.3.1.9)	1	0.996	bi (<->)	JFGQ01000005	1123	284	fig|34021.4.peg.1123	CD16_05630		Enoyl-[acyl-carrier-protein] reductase [NADH] (EC 1.3.1.9)	1	0.996	bi (<->)	AP014595	1106	284	fig|931202.3.peg.1106			Enoyl-[acyl-carrier-protein] reductase [NADH] (EC 1.3.1.9)
CP040636	685	201	fig|34021.101.peg.685	FGD64_03245	pdxH		PGF_00045833	Pyridoxamine 5'-phosphate oxidase (EC 1.4.3.5)	709424	710029	+	bi (<->)	NC_012985	1103	201	fig|537021.9.peg.1103	CLIBASIA_05360	pdxH	Pyridoxamine 5'-phosphate oxidase (EC 1.4.3.5)	1	0.995	bi (<->)	CP004005	1097	201	fig|1174529.3.peg.1097	WSI_05210		Pyridoxamine 5'-phosphate oxidase (EC 1.4.3.5)	1	0.995	bi (<->)	JFGQ01000005	1122	201	fig|34021.4.peg.1122	CD16_05625		Pyridoxamine 5'-phosphate oxidase (EC 1.4.3.5)	1	0.995	bi (<->)	AP014595	1105	201	fig|931202.3.peg.1105			Pyridoxamine 5'-phosphate oxidase (EC 1.4.3.5)
CP040636	686	56	fig|34021.101.peg.686				PGF_01172386	hypothetical protein	710051	710221	+	bi (<->)	NC_012985	1102	56	fig|537021.9.peg.1102	CLIBASIA_05355		hypothetical protein	1	0.982	bi (<->)	CP004005	1096	56	fig|1174529.3.peg.1096	WSI_05205		hypothetical protein	1	0.982	bi (<->)	JFGQ01000005	1121	56	fig|34021.4.peg.1121			hypothetical protein	1	0.982	bi (<->)	AP014595	1104	56	fig|931202.3.peg.1104			hypothetical protein
CP040636	689	214	fig|34021.101.peg.689	FGD64_03250			PGF_01172385	hypothetical protein	711247	711891	+	bi (<->)	NC_012985	1100	214	fig|537021.9.peg.1100	CLIBASIA_05350		hypothetical protein	1	0.995	bi (<->)	CP004005	1094	214	fig|1174529.3.peg.1094	WSI_05200		hypothetical protein	1	0.995	bi (<->)	JFGQ01000005	1119	214	fig|34021.4.peg.1119	CD16_05615		hypothetical protein	1	0.995	bi (<->)	AP014595	1102	214	fig|931202.3.peg.1102			hypothetical protein
CP040636	690	166	fig|34021.101.peg.690	FGD64_03255			PGF_00027308	Acetyltransferase	712167	712667	+	bi (<->)	NC_012985	1099	192	fig|537021.9.peg.1099	CLIBASIA_05345		Acetyltransferase	0.988	0.833	bi (<->)	CP004005	1092	166	fig|1174529.3.peg.1092	WSI_05195		Acetyltransferase	1	0.994	bi (<->)	JFGQ01000005	1117	166	fig|34021.4.peg.1117	CD16_05610		Acetyltransferase	1	0.994	bi (<->)	AP014595	1100	166	fig|931202.3.peg.1100			Acetyltransferase
CP040636	691	457	fig|34021.101.peg.691	FGD64_03260			PGF_00659286	Glutamate--cysteine ligase (EC 6.3.2.2)	712701	714074	-	bi (<->)	NC_012985	1098	457	fig|537021.9.peg.1098	CLIBASIA_05340	gshA	Glutamate--cysteine ligase (EC 6.3.2.2)	1	0.998	bi (<->)	CP004005	1091	457	fig|1174529.3.peg.1091	WSI_05190		Glutamate--cysteine ligase (EC 6.3.2.2)	1	0.998	bi (<->)	JFGQ01000005	1116	457	fig|34021.4.peg.1116	CD16_05605		Glutamate--cysteine ligase (EC 6.3.2.2)	1	0.998	bi (<->)	AP014595	1099	457	fig|931202.3.peg.1099			Glutamate--cysteine ligase (EC 6.3.2.2)
CP040636	692	245	fig|34021.101.peg.692	FGD64_03265			PGF_10233208	16S rRNA (uracil(1498)-N(3))-methyltransferase (EC 2.1.1.193)	714145	714882	-	bi (<->)	NC_012985	1097	245	fig|537021.9.peg.1097	CLIBASIA_05335		16S rRNA (uracil(1498)-N(3))-methyltransferase (EC 2.1.1.193)	1	0.996	bi (<->)	CP004005	1090	245	fig|1174529.3.peg.1090	WSI_05185		16S rRNA (uracil(1498)-N(3))-methyltransferase (EC 2.1.1.193)	1	0.996	bi (<->)	JFGQ01000005	1115	245	fig|34021.4.peg.1115	CD16_05600		16S rRNA (uracil(1498)-N(3))-methyltransferase (EC 2.1.1.193)	1	0.996	bi (<->)	AP014595	1098	245	fig|931202.3.peg.1098			16S rRNA (uracil(1498)-N(3))-methyltransferase (EC 2.1.1.193)
CP040636	694	67	fig|34021.101.peg.694	FGD64_03270			PGF_01171086	hypothetical protein	715815	716018	-	bi (<->)	NC_012985	1095	67	fig|537021.9.peg.1095	CLIBASIA_05330		hypothetical protein	1	0.985	bi (<->)	CP004005	1089	76	fig|1174529.3.peg.1089	WSI_05180		hypothetical protein	0.985	0.868	bi (<->)	JFGQ01000005	1114	76	fig|34021.4.peg.1114	CD16_05595		hypothetical protein	0.985	0.868	bi (<->)	AP014595	1096	76	fig|931202.3.peg.1096			hypothetical protein
CP040636	695	631	fig|34021.101.peg.695	FGD64_03275			PGF_00119442	hypothetical protein	716506	718401	+	bi (<->)	NC_012985	1094	631	fig|537021.9.peg.1094	CLIBASIA_05325		hypothetical protein	1	0.998	bi (<->)	CP004005	1088	631	fig|1174529.3.peg.1088	WSI_05175		hypothetical protein	1	0.998	bi (<->)	JFGQ01000005	1113	631	fig|34021.4.peg.1113	CD16_05590		hypothetical protein	1	0.998	bi (<->)	AP014595	1095	631	fig|931202.3.peg.1095			hypothetical protein
CP040636	696	85	fig|34021.101.peg.696	FGD64_03280			PGF_01171109	hypothetical protein	719402	719659	-	bi (<->)	NC_012985	1093	85	fig|537021.9.peg.1093	CLIBASIA_05320		hypothetical protein	1	0.988	bi (<->)	CP004005	1087	77	fig|1174529.3.peg.1087	WSI_05170		hypothetical protein	1	0.987	bi (<->)	JFGQ01000005	1112	85	fig|34021.4.peg.1112	CD16_05585		hypothetical protein	1	0.988	bi (<->)	AP014595	1094	77	fig|931202.3.peg.1094			hypothetical protein
CP040636	697	154	fig|34021.101.peg.697	FGD64_03285			PGF_01172384	hypothetical protein	719774	720238	-	bi (<->)	NC_012985	1092	154	fig|537021.9.peg.1092	CLIBASIA_05315		hypothetical protein	1	0.994	bi (<->)	CP004005	1086	154	fig|1174529.3.peg.1086	WSI_05165		hypothetical protein	1	0.994	bi (<->)	JFGQ01000005	1111	154	fig|34021.4.peg.1111	CD16_05580		hypothetical protein	1	0.994	bi (<->)	AP014595	1093	154	fig|931202.3.peg.1093			hypothetical protein
CP040636	701	165	fig|34021.101.peg.701	FGD64_03295			PGF_06890516	hypothetical protein	722116	722613	-	bi (<->)	NC_012985	1089	165	fig|537021.9.peg.1089	CLIBASIA_05295		hypothetical protein	1	0.994	bi (<->)	CP004005	1085	165	fig|1174529.3.peg.1085	WSI_05145		hypothetical protein	1	0.994	bi (<->)	JFGQ01000005	1109	165	fig|34021.4.peg.1109	CD16_05560		hypothetical protein	1	0.994	bi (<->)	AP014595	1090	165	fig|931202.3.peg.1090			hypothetical protein
CP040636	702	38	fig|34021.101.peg.702				PGF_06890516	hypothetical protein	722567	722683	-	bi (<->)	NC_012985	1088	38	fig|537021.9.peg.1088	CLIBASIA_05290		hypothetical protein	1	0.974	bi (<->)	CP004005	1084	38	fig|1174529.3.peg.1084	WSI_05140		hypothetical protein	1	0.974	bi (<->)	JFGQ01000005	1108	38	fig|34021.4.peg.1108			hypothetical protein	1	0.974	bi (<->)	AP014595	1089	38	fig|931202.3.peg.1089			hypothetical protein
CP040636	703	48	fig|34021.101.peg.703				PGF_08225224	hypothetical protein	722718	722864	-	bi (<->)	NC_012985	1087	48	fig|537021.9.peg.1087			hypothetical protein	1	0.979	bi (<->)	CP004005	1083	48	fig|1174529.3.peg.1083			hypothetical protein	1	0.979	bi (<->)	JFGQ01000005	1107	48	fig|34021.4.peg.1107			hypothetical protein	1	0.979	bi (<->)	AP014595	1088	48	fig|931202.3.peg.1088			hypothetical protein
CP040636	704	38	fig|34021.101.peg.704				PGF_01172383	hypothetical protein	722938	723054	+	bi (<->)	NC_012985	1086	38	fig|537021.9.peg.1086			hypothetical protein	1	0.974	bi (<->)	CP004005	1082	38	fig|1174529.3.peg.1082			hypothetical protein	1	0.974	bi (<->)	JFGQ01000005	1106	38	fig|34021.4.peg.1106			hypothetical protein	1	0.974	bi (<->)	AP014595	1087	38	fig|931202.3.peg.1087			hypothetical protein
CP040636	705	266	fig|34021.101.peg.705				PGF_03375877	DNA helicase (EC 3.6.4.12), phage-associated	723174	723974	-	bi (<->)	NC_012985	1085	266	fig|537021.9.peg.1085	CLIBASIA_05280		DNA helicase (EC 3.6.4.12), phage-associated	1	0.996	bi (<->)	CP004005	1081	266	fig|1174529.3.peg.1081	WSI_05130		DNA helicase (EC 3.6.4.12), phage-associated	1	0.996	bi (<->)	JFGQ01000005	1105	266	fig|34021.4.peg.1105	CD16_05545		DNA helicase (EC 3.6.4.12), phage-associated	1	0.996	bi (<->)	AP014595	1086	266	fig|931202.3.peg.1086			DNA helicase (EC 3.6.4.12), phage-associated
CP040636	706	47	fig|34021.101.peg.706				PGF_01171085	hypothetical protein	723964	724107	-	bi (<->)	NC_012985	1084	69	fig|537021.9.peg.1084	CLIBASIA_05275		hypothetical protein	0.979	0.667	bi (<->)	CP004005	1080	47	fig|1174529.3.peg.1080			hypothetical protein	1	0.979	bi (<->)	JFGQ01000005	1104	47	fig|34021.4.peg.1104			hypothetical protein	1	0.979	bi (<->)	AP014595	1085	47	fig|931202.3.peg.1085			hypothetical protein
CP040636	707	83	fig|34021.101.peg.707	FGD64_03305			PGF_03439291	Transcriptional regulator	724941	725192	-	bi (<->)	NC_012985	1082	83	fig|537021.9.peg.1082	CLIBASIA_05270		Transcriptional regulator	1	0.988	bi (<->)	CP004005	1079	83	fig|1174529.3.peg.1079	WSI_05125		Transcriptional regulator	1	0.988	bi (<->)	JFGQ01000005	1103	83	fig|34021.4.peg.1103	CD16_05540		Transcriptional regulator	1	0.988	bi (<->)	AP014595	1084	83	fig|931202.3.peg.1084			Transcriptional regulator
CP040636	709	122	fig|34021.101.peg.709	FGD64_03310			PGF_08225224	hypothetical protein	726745	727113	+	bi (<->)	NC_012985	1081	122	fig|537021.9.peg.1081	CLIBASIA_05265		hypothetical protein	1	0.992	bi (<->)	CP004005	1078	122	fig|1174529.3.peg.1078	WSI_05120		hypothetical protein	1	0.992	bi (<->)	JFGQ01000005	1102	122	fig|34021.4.peg.1102	CD16_05535		hypothetical protein	1	0.992	bi (<->)	AP014595	1083	122	fig|931202.3.peg.1083			hypothetical protein
CP040636	710	150	fig|34021.101.peg.710				PGF_00029400	PROBABLE DNA PACKAGING PROTEIN GP2	727064	727516	+	bi (<->)	NC_012985	1080	110	fig|537021.9.peg.1080			PROBABLE DNA PACKAGING PROTEIN GP2	1	0.991	bi (<->)	CP004005	1077	110	fig|1174529.3.peg.1077			PROBABLE DNA PACKAGING PROTEIN GP2	1	0.991	bi (<->)	JFGQ01000005	1101	151	fig|34021.4.peg.1101	CD16_05530		PROBABLE DNA PACKAGING PROTEIN GP2	0.868	0.993	bi (<->)	AP014595	1082	110	fig|931202.3.peg.1082			PROBABLE DNA PACKAGING PROTEIN GP2
CP040636	711	251	fig|34021.101.peg.711				PGF_00029400	PROBABLE DNA PACKAGING PROTEIN GP2	727503	728258	+	bi (<->)	NC_012985	1079	251	fig|537021.9.peg.1079			PROBABLE DNA PACKAGING PROTEIN GP2	1	0.996	bi (<->)	CP004005	1076	251	fig|1174529.3.peg.1076			PROBABLE DNA PACKAGING PROTEIN GP2	1	0.996	bi (<->)	JFGQ01000005	1100	163	fig|34021.4.peg.1100	CD16_05525		PROBABLE DNA PACKAGING PROTEIN GP2	1	0.785	bi (<->)	AP014595	1081	251	fig|931202.3.peg.1081			PROBABLE DNA PACKAGING PROTEIN GP2
CP040636	712	62	fig|34021.101.peg.712	FGD64_03315			PGF_00029400	PROBABLE DNA PACKAGING PROTEIN GP2	728243	728431	+	bi (<->)	NC_012985	1078	62	fig|537021.9.peg.1078			PROBABLE DNA PACKAGING PROTEIN GP2	1	0.984	bi (<->)	CP004005	1075	52	fig|1174529.3.peg.1075			PROBABLE DNA PACKAGING PROTEIN GP2	0.981	0.981	bi (<->)	JFGQ01000005	1098	52	fig|34021.4.peg.1098	CD16_05515		PROBABLE DNA PACKAGING PROTEIN GP2	0.981	0.981	bi (<->)	AP014595	1080	52	fig|931202.3.peg.1080			PROBABLE DNA PACKAGING PROTEIN GP2
CP040636	713	350	fig|34021.101.peg.713	FGD64_03320			PGF_00410213	putative portal protein	728508	729560	+	bi (<->)	NC_012985	1077	350	fig|537021.9.peg.1077	CLIBASIA_05245		putative portal protein	1	0.997	bi (<->)	CP004005	1074	350	fig|1174529.3.peg.1074			putative portal protein	1	0.997	bi (<->)	JFGQ01000005	1097	342	fig|34021.4.peg.1097			putative portal protein	1	0.997	bi (<->)	AP014595	1079	335	fig|931202.3.peg.1079			putative portal protein
CP040636	714	76	fig|34021.101.peg.714	FGD64_03325			PGF_00410213	putative portal protein	729570	729800	+	bi (<->)	NC_012985	1076	76	fig|537021.9.peg.1076	CLIBASIA_05240		putative portal protein	1	0.987	bi (<->)	CP004005	1073	76	fig|1174529.3.peg.1073			putative portal protein	1	0.987	bi (<->)	JFGQ01000005	1096	76	fig|34021.4.peg.1096			putative portal protein	1	0.987	bi (<->)	AP014595	1078	76	fig|931202.3.peg.1078			putative portal protein
CP040636	716	196	fig|34021.101.peg.716	FGD64_03335			PGF_01172226	hypothetical protein	730527	731117	+	bi (<->)	NC_012985	1075	196	fig|537021.9.peg.1075	CLIBASIA_05225		hypothetical protein	1	0.995	bi (<->)	CP004005	1072	196	fig|1174529.3.peg.1072	WSI_05080		hypothetical protein	0.985	0.995	bi (<->)	JFGQ01000005	1094	196	fig|34021.4.peg.1094	CD16_05500		hypothetical protein	0.985	0.995	bi (<->)	AP014595	1077	196	fig|931202.3.peg.1077			hypothetical protein
CP040636	717	169	fig|34021.101.peg.717				PGF_08225224	hypothetical protein	731292	731801	+	bi (<->)	NC_012985	1074	169	fig|537021.9.peg.1074			hypothetical protein	1	0.994	bi (<->)	CP004005	1071	140	fig|1174529.3.peg.1071			hypothetical protein	1	0.993	bi (<->)	JFGQ01000005	1093	169	fig|34021.4.peg.1093			hypothetical protein	1	0.994	bi (<->)	AP014595	1076	169	fig|931202.3.peg.1076			hypothetical protein
CP040636	718	162	fig|34021.101.peg.718	FGD64_03340			PGF_08225224	hypothetical protein	731798	732286	+	bi (<->)	NC_012985	1073	162	fig|537021.9.peg.1073			hypothetical protein	1	0.994	bi (<->)	CP004005	1070	162	fig|1174529.3.peg.1070			hypothetical protein	1	0.994	bi (<->)	JFGQ01000005	1092	162	fig|34021.4.peg.1092			hypothetical protein	1	0.994	bi (<->)	AP014595	1075	162	fig|931202.3.peg.1075			hypothetical protein
CP040636	719	44	fig|34021.101.peg.719				PGF_00117612	hypothetical protein	732300	732434	+	bi (<->)	NC_012985	1072	44	fig|537021.9.peg.1072	CLIBASIA_05210		hypothetical protein	1	0.977	bi (<->)	CP004005	1069	44	fig|1174529.3.peg.1069	WSI_05065		hypothetical protein	1	0.977	bi (<->)	JFGQ01000005	1091	44	fig|34021.4.peg.1091			hypothetical protein	1	0.977	bi (<->)	AP014595	1074	44	fig|931202.3.peg.1074			hypothetical protein
CP040636	720	57	fig|34021.101.peg.720	FGD64_03345			PGF_00117612	hypothetical protein	732448	732621	+	bi (<->)	NC_012985	1071	57	fig|537021.9.peg.1071	CLIBASIA_05205		hypothetical protein	1	0.982	bi (<->)	CP004005	1068	57	fig|1174529.3.peg.1068	WSI_05060		hypothetical protein	1	0.982	bi (<->)	JFGQ01000005	1090	57	fig|34021.4.peg.1090	CD16_05485		hypothetical protein	1	0.982	bi (<->)	AP014595	1073	57	fig|931202.3.peg.1073			hypothetical protein
CP040636	721	178	fig|34021.101.peg.721	FGD64_03350			PGF_01172203	hypothetical protein	732622	733158	+	bi (<->)	NC_012985	1070	178	fig|537021.9.peg.1070	CLIBASIA_05200		hypothetical protein	1	0.994	bi (<->)	CP004005	1067	178	fig|1174529.3.peg.1067	WSI_05055		hypothetical protein	1	0.994	bi (<->)	JFGQ01000005	1089	178	fig|34021.4.peg.1089	CD16_05480		hypothetical protein	1	0.994	bi (<->)	AP014595	1072	178	fig|931202.3.peg.1072			hypothetical protein
CP040636	722	195	fig|34021.101.peg.722	FGD64_03355			PGF_01172201	hypothetical protein	733168	733755	+	bi (<->)	NC_012985	1069	150	fig|537021.9.peg.1069	CLIBASIA_05195		hypothetical protein	0.993	0.993	bi (<->)	CP004005	1066	150	fig|1174529.3.peg.1066	WSI_05050		hypothetical protein	0.993	0.993	bi (<->)	JFGQ01000005	1088	150	fig|34021.4.peg.1088	CD16_05475		hypothetical protein	0.993	0.993	bi (<->)	AP014595	1071	150	fig|931202.3.peg.1071			hypothetical protein
CP040636	723	114	fig|34021.101.peg.723	FGD64_03360			PGF_08225224	hypothetical protein	733757	734101	+	bi (<->)	NC_012985	1068	114	fig|537021.9.peg.1068	CLIBASIA_05190		hypothetical protein	1	0.991	bi (<->)	CP004005	1065	114	fig|1174529.3.peg.1065	WSI_05045		hypothetical protein	1	0.991	bi (<->)	JFGQ01000005	1087	114	fig|34021.4.peg.1087	CD16_05470		hypothetical protein	1	0.991	bi (<->)	AP014595	1070	114	fig|931202.3.peg.1070			hypothetical protein
CP040636	724	83	fig|34021.101.peg.724	FGD64_03365			PGF_08225224	hypothetical protein	734098	734349	+	bi (<->)	NC_012985	1067	83	fig|537021.9.peg.1067	CLIBASIA_05185		hypothetical protein	1	0.988	bi (<->)	CP004005	1064	83	fig|1174529.3.peg.1064			hypothetical protein	1	0.988	bi (<->)	JFGQ01000005	1086	83	fig|34021.4.peg.1086	CD16_05465		hypothetical protein	1	0.988	bi (<->)	AP014595	1069	83	fig|931202.3.peg.1069			hypothetical protein
CP040636	725	320	fig|34021.101.peg.725	FGD64_03370			PGF_08225224	hypothetical protein	734385	735347	+	bi (<->)	NC_012985	1066	320	fig|537021.9.peg.1066	CLIBASIA_05180		hypothetical protein	1	0.997	bi (<->)	CP004005	1063	340	fig|1174529.3.peg.1063			hypothetical protein	1	0.938	bi (<->)	JFGQ01000005	1085	340	fig|34021.4.peg.1085	CD16_05460		hypothetical protein	0.997	0.938	bi (<->)	AP014595	1068	340	fig|931202.3.peg.1068			hypothetical protein
CP040636	726	159	fig|34021.101.peg.726	FGD64_03375			PGF_00215473	hypothetical protein	735350	735829	+	bi (<->)	NC_012985	1065	159	fig|537021.9.peg.1065	CLIBASIA_05175		hypothetical protein	1	0.994	bi (<->)	CP004005	1062	159	fig|1174529.3.peg.1062	WSI_05030		hypothetical protein	1	0.994	bi (<->)	JFGQ01000005	1084	159	fig|34021.4.peg.1084	CD16_05455		hypothetical protein	1	0.994	bi (<->)	AP014595	1067	159	fig|931202.3.peg.1067			hypothetical protein
CP040636	727	238	fig|34021.101.peg.727	FGD64_03380			PGF_08225224	hypothetical protein	736084	736800	+	bi (<->)	NC_012985	1064	238	fig|537021.9.peg.1064			hypothetical protein	1	0.996	bi (<->)	CP004005	1061	162	fig|1174529.3.peg.1061			hypothetical protein	1	0.994	bi (<->)	JFGQ01000005	1083	238	fig|34021.4.peg.1083	CD16_05445		hypothetical protein	1	0.996	bi (<->)	AP014595	1066	238	fig|931202.3.peg.1066			hypothetical protein
CP040636	728	150	fig|34021.101.peg.728	FGD64_03385			PGF_08225224	hypothetical protein	736804	737256	+	bi (<->)	NC_012985	1063	150	fig|537021.9.peg.1063	CLIBASIA_05165		hypothetical protein	1	0.993	bi (<->)	CP004005	1056	150	fig|1174529.3.peg.1056			hypothetical protein	1	0.993	bi (<->)	JFGQ01000005	1082	150	fig|34021.4.peg.1082	CD16_05440		hypothetical protein	1	0.993	bi (<->)	AP014595	1065	150	fig|931202.3.peg.1065			hypothetical protein
CP040636	729	378	fig|34021.101.peg.729	FGD64_03390			PGF_01172188	hypothetical protein	737394	738530	+	bi (<->)	NC_012985	1062	378	fig|537021.9.peg.1062	CLIBASIA_05160		hypothetical protein	1	0.997	bi (<->)	CP004005	1055	378	fig|1174529.3.peg.1055	WSI_04990		hypothetical protein	1	0.997	bi (<->)	JFGQ01000005	1081	378	fig|34021.4.peg.1081	CD16_05435		hypothetical protein	1	0.997	bi (<->)	AP014595	1064	378	fig|931202.3.peg.1064			hypothetical protein
CP040636	730	108	fig|34021.101.peg.730	FGD64_03395			PGF_01171084	hypothetical protein	738805	739131	+	bi (<->)	NC_012985	1061	108	fig|537021.9.peg.1061	CLIBASIA_05155		hypothetical protein	1	0.991	bi (<->)	CP004005	1054	108	fig|1174529.3.peg.1054	WSI_04985		hypothetical protein	1	0.991	bi (<->)	JFGQ01000005	1080	103	fig|34021.4.peg.1080	CD16_05430		hypothetical protein	1	0.99	bi (<->)	AP014595	1063	108	fig|931202.3.peg.1063			hypothetical protein
CP040636	731	226	fig|34021.101.peg.731	FGD64_03400			PGF_01172382	hypothetical protein	739488	740168	+	bi (<->)	NC_012985	1060	226	fig|537021.9.peg.1060	CLIBASIA_05150		hypothetical protein	1	0.996	bi (<->)	CP004005	1053	226	fig|1174529.3.peg.1053	WSI_04980		hypothetical protein	1	0.996	bi (<->)	JFGQ01000005	1079	226	fig|34021.4.peg.1079	CD16_05425		hypothetical protein	1	0.996	bi (<->)	AP014595	1062	226	fig|931202.3.peg.1062			hypothetical protein
CP040636	732	48	fig|34021.101.peg.732				PGF_01172381	hypothetical protein	741185	741331	+	bi (<->)	NC_012985	1059	48	fig|537021.9.peg.1059	CLIBASIA_05145		hypothetical protein	1	0.979	bi (<->)	CP004005	1051	48	fig|1174529.3.peg.1051	WSI_04975		hypothetical protein	1	0.979	bi (<->)	JFGQ01000005	1077	48	fig|34021.4.peg.1077			hypothetical protein	1	0.979	bi (<->)	AP014595	1060	48	fig|931202.3.peg.1060			hypothetical protein
CP040636	737	610	fig|34021.101.peg.737	FGD64_03420			PGF_03029859	Bis-ABC ATPase Uup	743608	745440	-	bi (<->)	NC_012985	1057	610	fig|537021.9.peg.1057	CLIBASIA_05125		Bis-ABC ATPase Uup	1	0.998	bi (<->)	CP004005	1049	610	fig|1174529.3.peg.1049	WSI_04955		Bis-ABC ATPase Uup	1	0.998	bi (<->)	JFGQ01000005	1074	610	fig|34021.4.peg.1074	CD16_05400		Bis-ABC ATPase Uup	1	0.998	bi (<->)	AP014595	1057	610	fig|931202.3.peg.1057			Bis-ABC ATPase Uup
CP040636	738	222	fig|34021.101.peg.738	FGD64_03425			PGF_01719396	Thiamin pyrophosphokinase (EC 2.7.6.2)	745445	746113	-	bi (<->)	NC_012985	1056	222	fig|537021.9.peg.1056	CLIBASIA_05120		Thiamin pyrophosphokinase (EC 2.7.6.2)	1	0.995	bi (<->)	CP004005	1048	222	fig|1174529.3.peg.1048	WSI_04950		Thiamin pyrophosphokinase (EC 2.7.6.2)	1	0.995	bi (<->)	JFGQ01000005	1073	222	fig|34021.4.peg.1073	CD16_05395		Thiamin pyrophosphokinase (EC 2.7.6.2)	1	0.995	bi (<->)	AP014595	1056	222	fig|931202.3.peg.1056			Thiamin pyrophosphokinase (EC 2.7.6.2)
CP040636	739	185	fig|34021.101.peg.739	FGD64_03430			PGF_01172221	hypothetical protein	746372	746929	+	bi (<->)	NC_012985	1055	185	fig|537021.9.peg.1055	CLIBASIA_05115		hypothetical protein	1	0.995	bi (<->)	CP004005	1047	185	fig|1174529.3.peg.1047	WSI_04945		hypothetical protein	1	0.995	bi (<->)	JFGQ01000005	1072	185	fig|34021.4.peg.1072	CD16_05385		hypothetical protein	1	0.995	bi (<->)	AP014595	1055	185	fig|931202.3.peg.1055			hypothetical protein
CP040636	740	384	fig|34021.101.peg.740	FGD64_03435	rlmN		PGF_00618776	23S rRNA (adenine(2503)-C(2))-methyltransferase @ tRNA (adenine(37)-C(2))-methyltransferase (EC 2.1.1.192)	747032	748186	+	bi (<->)	NC_012985	1054	384	fig|537021.9.peg.1054	CLIBASIA_05110		23S rRNA (adenine(2503)-C(2))-methyltransferase @ tRNA (adenine(37)-C(2))-methyltransferase (EC 2.1.1.192)	1	0.997	bi (<->)	CP004005	1046	384	fig|1174529.3.peg.1046	WSI_04940		23S rRNA (adenine(2503)-C(2))-methyltransferase @ tRNA (adenine(37)-C(2))-methyltransferase (EC 2.1.1.192)	1	0.997	bi (<->)	JFGQ01000005	1071	384	fig|34021.4.peg.1071	CD16_05380		23S rRNA (adenine(2503)-C(2))-methyltransferase @ tRNA (adenine(37)-C(2))-methyltransferase (EC 2.1.1.192)	1	0.997	bi (<->)	AP014595	1054	384	fig|931202.3.peg.1054			23S rRNA (adenine(2503)-C(2))-methyltransferase @ tRNA (adenine(37)-C(2))-methyltransferase (EC 2.1.1.192)
CP040636	741	77	fig|34021.101.peg.741	FGD64_03440			PGF_01172380	hypothetical protein	748772	749005	+	bi (<->)	NC_012985	1053	77	fig|537021.9.peg.1053	CLIBASIA_05105		hypothetical protein	1	0.987	bi (<->)	CP004005	1045	77	fig|1174529.3.peg.1045	WSI_04935		hypothetical protein	1	0.987	bi (<->)	JFGQ01000005	1070	77	fig|34021.4.peg.1070	CD16_05375		hypothetical protein	1	0.987	bi (<->)	AP014595	1053	77	fig|931202.3.peg.1053			hypothetical protein
CP040636	742	502	fig|34021.101.peg.742	FGD64_03445	lysS		PGF_00710545	Lysyl-tRNA synthetase (class II) (EC 6.1.1.6)	749146	750654	-	bi (<->)	NC_012985	1052	502	fig|537021.9.peg.1052	CLIBASIA_05100	lysS	Lysyl-tRNA synthetase (class II) (EC 6.1.1.6)	1	0.998	bi (<->)	CP004005	1044	502	fig|1174529.3.peg.1044	WSI_04930	lysS	Lysyl-tRNA synthetase (class II) (EC 6.1.1.6)	1	0.998	bi (<->)	JFGQ01000005	1069	502	fig|34021.4.peg.1069	CD16_05370	lysS	Lysyl-tRNA synthetase (class II) (EC 6.1.1.6)	1	0.998	bi (<->)	AP014595	1052	502	fig|931202.3.peg.1052			Lysyl-tRNA synthetase (class II) (EC 6.1.1.6)
CP040636	743	497	fig|34021.101.peg.743	FGD64_03450			PGF_00008337	Glutamyl-tRNA synthetase (EC 6.1.1.17) @ Glutamyl-tRNA(Gln) synthetase (EC 6.1.1.24)	750651	752144	-	bi (<->)	NC_012985	1051	492	fig|537021.9.peg.1051	CLIBASIA_05095	gltX	Glutamyl-tRNA synthetase (EC 6.1.1.17) @ Glutamyl-tRNA(Gln) synthetase (EC 6.1.1.24)	1	0.998	bi (<->)	CP004005	1043	492	fig|1174529.3.peg.1043	WSI_04925	gltX	Glutamyl-tRNA synthetase (EC 6.1.1.17) @ Glutamyl-tRNA(Gln) synthetase (EC 6.1.1.24)	0.998	0.998	bi (<->)	JFGQ01000005	1068	497	fig|34021.4.peg.1068	CD16_05365		Glutamyl-tRNA synthetase (EC 6.1.1.17) @ Glutamyl-tRNA(Gln) synthetase (EC 6.1.1.24)	1	0.998	bi (<->)	AP014595	1051	492	fig|931202.3.peg.1051			Glutamyl-tRNA synthetase (EC 6.1.1.17) @ Glutamyl-tRNA(Gln) synthetase (EC 6.1.1.24)
CP040636	745	109	fig|34021.101.peg.745	FGD64_03455	yajC		PGF_00685189	Protein translocase subunit YajC	752445	752774	+	bi (<->)	NC_012985	1050	109	fig|537021.9.peg.1050	CLIBASIA_05090	yajC	Protein translocase subunit YajC	1	0.991	bi (<->)	CP004005	1041	109	fig|1174529.3.peg.1041	WSI_04920		Protein translocase subunit YajC	1	0.991	bi (<->)	JFGQ01000005	1067	109	fig|34021.4.peg.1067	CD16_05360		Protein translocase subunit YajC	1	0.991	bi (<->)	AP014595	1050	109	fig|931202.3.peg.1050			Protein translocase subunit YajC
CP040636	746	416	fig|34021.101.peg.746	FGD64_03460			PGF_08398205	CCA tRNA nucleotidyltransferase (EC 2.7.7.72)	753080	754330	+	bi (<->)	NC_012985	1049	416	fig|537021.9.peg.1049	CLIBASIA_05085		CCA tRNA nucleotidyltransferase (EC 2.7.7.72)	1	0.998	bi (<->)	CP004005	1040	416	fig|1174529.3.peg.1040	WSI_04915		CCA tRNA nucleotidyltransferase (EC 2.7.7.72)	1	0.998	bi (<->)	JFGQ01000005	1066	416	fig|34021.4.peg.1066	CD16_05355		CCA tRNA nucleotidyltransferase (EC 2.7.7.72)	1	0.998	bi (<->)	AP014595	1049	416	fig|931202.3.peg.1049			CCA tRNA nucleotidyltransferase (EC 2.7.7.72)
CP040636	747	263	fig|34021.101.peg.747	FGD64_03465			PGF_00401317	Beta-1,4-galactosyltransferase	754372	755163	-	bi (<->)	NC_012985	1048	263	fig|537021.9.peg.1048	CLIBASIA_05080		Beta-1,4-galactosyltransferase	1	0.996	bi (<->)	CP004005	1039	263	fig|1174529.3.peg.1039	WSI_04910		Beta-1,4-galactosyltransferase	1	0.996	bi (<->)	JFGQ01000005	1065	263	fig|34021.4.peg.1065	CD16_05350		Beta-1,4-galactosyltransferase	1	0.996	bi (<->)	AP014595	1048	263	fig|931202.3.peg.1048			Beta-1,4-galactosyltransferase
CP040636	748	226	fig|34021.101.peg.748	FGD64_03470			PGF_07804709	ABC transporter, permease protein (cluster 3, basic aa/glutamine/opines)	755275	755955	-	bi (<->)	NC_012985	1047	226	fig|537021.9.peg.1047	CLIBASIA_05075		ABC transporter, permease protein (cluster 3, basic aa/glutamine/opines)	1	0.996	bi (<->)	CP004005	1038	226	fig|1174529.3.peg.1038	WSI_04905		ABC transporter, permease protein (cluster 3, basic aa/glutamine/opines)	1	0.996	bi (<->)	JFGQ01000005	1064	226	fig|34021.4.peg.1064	CD16_05345		ABC transporter, permease protein (cluster 3, basic aa/glutamine/opines)	1	0.996	bi (<->)	AP014595	1047	226	fig|931202.3.peg.1047			ABC transporter, permease protein (cluster 3, basic aa/glutamine/opines)
CP040636	749	274	fig|34021.101.peg.749	FGD64_03475			PGF_01172219	hypothetical protein	755987	756811	-	bi (<->)	NC_012985	1046	274	fig|537021.9.peg.1046	CLIBASIA_05070		hypothetical protein	1	0.996	bi (<->)	CP004005	1037	274	fig|1174529.3.peg.1037	WSI_04900		hypothetical protein	1	0.996	bi (<->)	JFGQ01000005	1063	274	fig|34021.4.peg.1063	CD16_05340		hypothetical protein	1	0.996	bi (<->)	AP014595	1046	274	fig|931202.3.peg.1046			hypothetical protein
CP040636	750	298	fig|34021.101.peg.750	FGD64_03480			PGF_06784545	(2E,6E)-farnesyl diphosphate synthase (EC 2.5.1.10)	756928	757824	-	bi (<->)	NC_012985	1045	237	fig|537021.9.peg.1045	CLIBASIA_05065		(2E,6E)-farnesyl diphosphate synthase (EC 2.5.1.10)	0.996	0.992	bi (<->)	CP004005	1036	298	fig|1174529.3.peg.1036	WSI_04895		(2E,6E)-farnesyl diphosphate synthase (EC 2.5.1.10)	1	0.997	bi (<->)	JFGQ01000005	1062	298	fig|34021.4.peg.1062	CD16_05335		(2E,6E)-farnesyl diphosphate synthase (EC 2.5.1.10)	1	0.997	bi (<->)	AP014595	1045	298	fig|931202.3.peg.1045			(2E,6E)-farnesyl diphosphate synthase (EC 2.5.1.10)
CP040636	751	42	fig|34021.101.peg.751				PGF_01172379	hypothetical protein	757851	757979	-	bi (<->)	NC_012985	1044	42	fig|537021.9.peg.1044			hypothetical protein	1	0.976	bi (<->)	CP004005	1035	42	fig|1174529.3.peg.1035			hypothetical protein	1	0.976	bi (<->)	JFGQ01000005	1061	42	fig|34021.4.peg.1061			hypothetical protein	1	0.976	bi (<->)	AP014595	1044	42	fig|931202.3.peg.1044			hypothetical protein
CP040636	752	420	fig|34021.101.peg.752	FGD64_03485			PGF_01172240	hypothetical protein	758220	759482	+	bi (<->)	NC_012985	1043	420	fig|537021.9.peg.1043	CLIBASIA_05060		hypothetical protein	1	0.998	bi (<->)	CP004005	1034	420	fig|1174529.3.peg.1034	WSI_04890		hypothetical protein	1	0.998	bi (<->)	JFGQ01000005	1060	420	fig|34021.4.peg.1060	CD16_05330		hypothetical protein	1	0.998	bi (<->)	AP014595	1043	420	fig|931202.3.peg.1043			hypothetical protein
CP040636	754	398	fig|34021.101.peg.754	FGD64_03495			PGF_01171108	hypothetical protein	760215	761411	-	bi (<->)	NC_012985	1042	398	fig|537021.9.peg.1042	CLIBASIA_05050		hypothetical protein	1	0.997	bi (<->)	CP004005	1033	370	fig|1174529.3.peg.1033	WSI_04880		hypothetical protein	1	0.997	bi (<->)	JFGQ01000005	1059	370	fig|34021.4.peg.1059	CD16_05320		hypothetical protein	1	0.997	bi (<->)	AP014595	1042	423	fig|931202.3.peg.1042			hypothetical protein
CP040636	755	370	fig|34021.101.peg.755	FGD64_03500			PGF_00033479	Phosphoglucomutase (EC 5.4.2.2)	761949	763061	-	bi (<->)	NC_012985	1041	542	fig|537021.9.peg.1041	CLIBASIA_05045		Phosphoglucomutase (EC 5.4.2.2)	1	0.681	bi (<->)	CP004005	1032	542	fig|1174529.3.peg.1032	WSI_04875		Phosphoglucomutase (EC 5.4.2.2)	1	0.681	bi (<->)	JFGQ01000005	1058	542	fig|34021.4.peg.1058	CD16_05315		Phosphoglucomutase (EC 5.4.2.2)	1	0.681	bi (<->)	AP014595	1041	542	fig|931202.3.peg.1041			Phosphoglucomutase (EC 5.4.2.2)
CP040636	757	152	fig|34021.101.peg.757	FGD64_03505	mraZ		PGF_01420802	Transcriptional regulator MraZ	764275	764733	+	bi (<->)	NC_012985	1040	152	fig|537021.9.peg.1040	CLIBASIA_05040	mraZ	Transcriptional regulator MraZ	1	0.993	bi (<->)	CP004005	1031	145	fig|1174529.3.peg.1031	WSI_04870		Transcriptional regulator MraZ	1	0.993	bi (<->)	JFGQ01000005	1057	145	fig|34021.4.peg.1057	CD16_05310		Transcriptional regulator MraZ	1	0.993	bi (<->)	AP014595	1040	145	fig|931202.3.peg.1040			Transcriptional regulator MraZ
CP040636	758	349	fig|34021.101.peg.758	FGD64_03510	rsmH		PGF_02390924	16S rRNA (cytosine(1402)-N(4))-methyltransferase (EC 2.1.1.199)	764730	765779	+	bi (<->)	NC_012985	1039	341	fig|537021.9.peg.1039	CLIBASIA_05035	mraW	16S rRNA (cytosine(1402)-N(4))-methyltransferase (EC 2.1.1.199)	1	0.997	bi (<->)	CP004005	1030	341	fig|1174529.3.peg.1030	WSI_04865		16S rRNA (cytosine(1402)-N(4))-methyltransferase (EC 2.1.1.199)	1	0.997	bi (<->)	JFGQ01000005	1056	341	fig|34021.4.peg.1056	CD16_05305		16S rRNA (cytosine(1402)-N(4))-methyltransferase (EC 2.1.1.199)	1	0.997	bi (<->)	AP014595	1039	341	fig|931202.3.peg.1039			16S rRNA (cytosine(1402)-N(4))-methyltransferase (EC 2.1.1.199)
CP040636	759	125	fig|34021.101.peg.759	FGD64_03515			PGF_07622177	Cell division protein FtsL	765781	766158	+	bi (<->)	NC_012985	1038	125	fig|537021.9.peg.1038	CLIBASIA_05030		Cell division protein FtsL	1	0.992	bi (<->)	CP004005	1029	125	fig|1174529.3.peg.1029	WSI_04860		Cell division protein FtsL	1	0.992	bi (<->)	JFGQ01000005	1055	125	fig|34021.4.peg.1055	CD16_05300		Cell division protein FtsL	1	0.992	bi (<->)	AP014595	1038	125	fig|931202.3.peg.1038			Cell division protein FtsL
CP040636	760	598	fig|34021.101.peg.760	FGD64_03520			PGF_10302926	Cell division protein FtsI [Peptidoglycan synthetase] (EC 2.4.1.129)	766198	767994	+	bi (<->)	NC_012985	1037	598	fig|537021.9.peg.1037	CLIBASIA_05025		Cell division protein FtsI [Peptidoglycan synthetase] (EC 2.4.1.129)	1	0.998	bi (<->)	CP004005	1028	598	fig|1174529.3.peg.1028	WSI_04855		Cell division protein FtsI [Peptidoglycan synthetase] (EC 2.4.1.129)	1	0.998	bi (<->)	JFGQ01000005	1054	598	fig|34021.4.peg.1054	CD16_05295		Cell division protein FtsI [Peptidoglycan synthetase] (EC 2.4.1.129)	1	0.998	bi (<->)	AP014595	1037	598	fig|931202.3.peg.1037			Cell division protein FtsI [Peptidoglycan synthetase] (EC 2.4.1.129)
CP040636	761	497	fig|34021.101.peg.761	FGD64_03525			PGF_07096769	UDP-N-acetylmuramoyl-dipeptide--2,6-diaminopimelate ligase (EC 6.3.2.13)	768072	769565	+	bi (<->)	NC_012985	1036	497	fig|537021.9.peg.1036	CLIBASIA_05020	murE	UDP-N-acetylmuramoyl-dipeptide--2,6-diaminopimelate ligase (EC 6.3.2.13)	1	0.998	bi (<->)	CP004005	1027	497	fig|1174529.3.peg.1027	WSI_04850		UDP-N-acetylmuramoyl-dipeptide--2,6-diaminopimelate ligase (EC 6.3.2.13)	1	0.998	bi (<->)	JFGQ01000005	1053	497	fig|34021.4.peg.1053	CD16_05290		UDP-N-acetylmuramoyl-dipeptide--2,6-diaminopimelate ligase (EC 6.3.2.13)	1	0.998	bi (<->)	AP014595	1036	497	fig|931202.3.peg.1036			UDP-N-acetylmuramoyl-dipeptide--2,6-diaminopimelate ligase (EC 6.3.2.13)
CP040636	762	472	fig|34021.101.peg.762	FGD64_03530	murF		PGF_04521913	UDP-N-acetylmuramoyl-tripeptide--D-alanyl-D-alanine ligase (EC 6.3.2.10)	769562	770980	+	bi (<->)	NC_012985	1035	472	fig|537021.9.peg.1035	CLIBASIA_05015		UDP-N-acetylmuramoyl-tripeptide--D-alanyl-D-alanine ligase (EC 6.3.2.10)	1	0.998	bi (<->)	CP004005	1026	472	fig|1174529.3.peg.1026	WSI_04845		UDP-N-acetylmuramoyl-tripeptide--D-alanyl-D-alanine ligase (EC 6.3.2.10)	1	0.998	bi (<->)	JFGQ01000005	1052	472	fig|34021.4.peg.1052	CD16_05285		UDP-N-acetylmuramoyl-tripeptide--D-alanyl-D-alanine ligase (EC 6.3.2.10)	1	0.998	bi (<->)	AP014595	1035	472	fig|931202.3.peg.1035			UDP-N-acetylmuramoyl-tripeptide--D-alanyl-D-alanine ligase (EC 6.3.2.10)
CP040636	763	366	fig|34021.101.peg.763	FGD64_03535			PGF_00033359	Phospho-N-acetylmuramoyl-pentapeptide-transferase (EC 2.7.8.13)	771024	772124	+	bi (<->)	NC_012985	1034	366	fig|537021.9.peg.1034	CLIBASIA_05010	mraY	Phospho-N-acetylmuramoyl-pentapeptide-transferase (EC 2.7.8.13)	1	0.997	bi (<->)	CP004005	1025	366	fig|1174529.3.peg.1025	WSI_04840		Phospho-N-acetylmuramoyl-pentapeptide-transferase (EC 2.7.8.13)	1	0.997	bi (<->)	JFGQ01000005	1051	366	fig|34021.4.peg.1051	CD16_05280	mraY	Phospho-N-acetylmuramoyl-pentapeptide-transferase (EC 2.7.8.13)	1	0.997	bi (<->)	AP014595	1034	366	fig|931202.3.peg.1034			Phospho-N-acetylmuramoyl-pentapeptide-transferase (EC 2.7.8.13)
CP040636	764	468	fig|34021.101.peg.764	FGD64_03540	murD		PGF_06162930	UDP-N-acetylmuramoyl-L-alanine--D-glutamate ligase (EC 6.3.2.9)	772132	773538	+	bi (<->)	NC_012985	1033	468	fig|537021.9.peg.1033	CLIBASIA_05005	murD	UDP-N-acetylmuramoyl-L-alanine--D-glutamate ligase (EC 6.3.2.9)	1	0.998	bi (<->)	CP004005	1024	468	fig|1174529.3.peg.1024	WSI_04835		UDP-N-acetylmuramoyl-L-alanine--D-glutamate ligase (EC 6.3.2.9)	1	0.998	bi (<->)	JFGQ01000005	1050	468	fig|34021.4.peg.1050	CD16_05275	murD	UDP-N-acetylmuramoyl-L-alanine--D-glutamate ligase (EC 6.3.2.9)	1	0.998	bi (<->)	AP014595	1033	468	fig|931202.3.peg.1033			UDP-N-acetylmuramoyl-L-alanine--D-glutamate ligase (EC 6.3.2.9)
CP040636	765	385	fig|34021.101.peg.765	FGD64_03545			PGF_10125426	Peptidoglycan glycosyltransferase FtsW (EC 2.4.1.129)	773532	774689	+	bi (<->)	NC_012985	1032	385	fig|537021.9.peg.1032	CLIBASIA_05000		Peptidoglycan glycosyltransferase FtsW (EC 2.4.1.129)	1	0.997	bi (<->)	CP004005	1023	385	fig|1174529.3.peg.1023	WSI_04830		Peptidoglycan glycosyltransferase FtsW (EC 2.4.1.129)	1	0.997	bi (<->)	JFGQ01000005	1049	385	fig|34021.4.peg.1049	CD16_05270		Peptidoglycan glycosyltransferase FtsW (EC 2.4.1.129)	1	0.997	bi (<->)	AP014595	1032	385	fig|931202.3.peg.1032			Peptidoglycan glycosyltransferase FtsW (EC 2.4.1.129)
CP040636	766	369	fig|34021.101.peg.766	FGD64_03550	murG		PGF_03295331	UDP-N-acetylglucosamine--N-acetylmuramyl-(pentapeptide) pyrophosphoryl-undecaprenol N-acetylglucosamine transferase (EC 2.4.1.227)	774692	775801	+	bi (<->)	NC_012985	1031	369	fig|537021.9.peg.1031	CLIBASIA_04995	murG	UDP-N-acetylglucosamine--N-acetylmuramyl-(pentapeptide) pyrophosphoryl-undecaprenol N-acetylglucosamine transferase (EC 2.4.1.227)	1	0.997	bi (<->)	CP004005	1022	369	fig|1174529.3.peg.1022	WSI_04825		UDP-N-acetylglucosamine--N-acetylmuramyl-(pentapeptide) pyrophosphoryl-undecaprenol N-acetylglucosamine transferase (EC 2.4.1.227)	1	0.997	bi (<->)	JFGQ01000005	1048	369	fig|34021.4.peg.1048	CD16_05265		UDP-N-acetylglucosamine--N-acetylmuramyl-(pentapeptide) pyrophosphoryl-undecaprenol N-acetylglucosamine transferase (EC 2.4.1.227)	1	0.997	bi (<->)	AP014595	1031	369	fig|931202.3.peg.1031			UDP-N-acetylglucosamine--N-acetylmuramyl-(pentapeptide) pyrophosphoryl-undecaprenol N-acetylglucosamine transferase (EC 2.4.1.227)
CP040636	767	474	fig|34021.101.peg.767	FGD64_03555			PGF_00063999	UDP-N-acetylmuramate--L-alanine ligase (EC 6.3.2.8)	775861	777285	+	bi (<->)	NC_012985	1030	474	fig|537021.9.peg.1030	CLIBASIA_04990	murC	UDP-N-acetylmuramate--L-alanine ligase (EC 6.3.2.8)	1	0.998	bi (<->)	CP004005	1021	474	fig|1174529.3.peg.1021	WSI_04820	murC	UDP-N-acetylmuramate--L-alanine ligase (EC 6.3.2.8)	1	0.998	bi (<->)	JFGQ01000005	1047	474	fig|34021.4.peg.1047	CD16_05260	murC	UDP-N-acetylmuramate--L-alanine ligase (EC 6.3.2.8)	1	0.998	bi (<->)	AP014595	1030	474	fig|931202.3.peg.1030			UDP-N-acetylmuramate--L-alanine ligase (EC 6.3.2.8)
CP040636	768	318	fig|34021.101.peg.768	FGD64_03560	murB		PGF_00063974	UDP-N-acetylenolpyruvoylglucosamine reductase (EC 1.3.1.98)	777282	778238	+	bi (<->)	NC_012985	1029	318	fig|537021.9.peg.1029	CLIBASIA_04985	murB	UDP-N-acetylenolpyruvoylglucosamine reductase (EC 1.3.1.98)	1	0.997	bi (<->)	CP004005	1020	318	fig|1174529.3.peg.1020	WSI_04815		UDP-N-acetylenolpyruvoylglucosamine reductase (EC 1.3.1.98)	1	0.997	bi (<->)	JFGQ01000005	1046	318	fig|34021.4.peg.1046	CD16_05255		UDP-N-acetylenolpyruvoylglucosamine reductase (EC 1.3.1.98)	1	0.997	bi (<->)	AP014595	1029	318	fig|931202.3.peg.1029			UDP-N-acetylenolpyruvoylglucosamine reductase (EC 1.3.1.98)
CP040636	770	702	fig|34021.101.peg.770	FGD64_03570			PGF_00009969	Glycyl-tRNA synthetase beta chain (EC 6.1.1.14)	778751	780859	+	bi (<->)	NC_012985	1028	702	fig|537021.9.peg.1028	CLIBASIA_04980	glyS	Glycyl-tRNA synthetase beta chain (EC 6.1.1.14)	1	0.999	bi (<->)	CP004005	1019	702	fig|1174529.3.peg.1019	WSI_04810		Glycyl-tRNA synthetase beta chain (EC 6.1.1.14)	1	0.999	bi (<->)	JFGQ01000005	1045	702	fig|34021.4.peg.1045	CD16_05245		Glycyl-tRNA synthetase beta chain (EC 6.1.1.14)	1	0.999	bi (<->)	AP014595	1028	702	fig|931202.3.peg.1028			Glycyl-tRNA synthetase beta chain (EC 6.1.1.14)
CP040636	771	225	fig|34021.101.peg.771	FGD64_03575			PGF_03202871	Hydrolase SMc00528, alpha/beta fold family	781012	781689	-	bi (<->)	NC_012985	1027	225	fig|537021.9.peg.1027	CLIBASIA_04975		Hydrolase SMc00528, alpha/beta fold family	1	0.996	bi (<->)	CP004005	1018	225	fig|1174529.3.peg.1018	WSI_04805		Hydrolase SMc00528, alpha/beta fold family	1	0.996	bi (<->)	JFGQ01000005	1044	225	fig|34021.4.peg.1044	CD16_05240		Hydrolase SMc00528, alpha/beta fold family	1	0.996	bi (<->)	AP014595	1027	225	fig|931202.3.peg.1027			Hydrolase SMc00528, alpha/beta fold family
CP040636	774	383	fig|34021.101.peg.774	FGD64_03580			PGF_10025016	Cysteine desulfurase (EC 2.8.1.7)	782309	783460	+	bi (<->)	NC_012985	1026	383	fig|537021.9.peg.1026	CLIBASIA_04965		Cysteine desulfurase (EC 2.8.1.7)	1	0.997	bi (<->)	CP004005	1016	383	fig|1174529.3.peg.1016	WSI_04795		Cysteine desulfurase (EC 2.8.1.7)	1	0.997	bi (<->)	JFGQ01000005	1043	383	fig|34021.4.peg.1043	CD16_05230		Cysteine desulfurase (EC 2.8.1.7)	1	0.997	bi (<->)	AP014595	1026	383	fig|931202.3.peg.1026			Cysteine desulfurase (EC 2.8.1.7)
CP040636	775	71	fig|34021.101.peg.775	FGD64_03585			PGF_01172378	hypothetical protein	783590	783805	-	bi (<->)	NC_012985	1025	71	fig|537021.9.peg.1025	CLIBASIA_04960		hypothetical protein	1	0.986	bi (<->)	CP004005	1015	71	fig|1174529.3.peg.1015	WSI_04790		hypothetical protein	1	0.986	bi (<->)	JFGQ01000005	1042	71	fig|34021.4.peg.1042	CD16_05225		hypothetical protein	1	0.986	bi (<->)	AP014595	1025	71	fig|931202.3.peg.1025			hypothetical protein
CP040636	776	80	fig|34021.101.peg.776	FGD64_03590			PGF_01172378	hypothetical protein	783802	784044	-	bi (<->)	NC_012985	1024	80	fig|537021.9.peg.1024	CLIBASIA_04955		hypothetical protein	1	0.988	bi (<->)	CP004005	1014	80	fig|1174529.3.peg.1014	WSI_04785		hypothetical protein	1	0.988	bi (<->)	JFGQ01000005	1041	80	fig|34021.4.peg.1041	CD16_05220		hypothetical protein	1	0.988	bi (<->)	AP014595	1024	80	fig|931202.3.peg.1024			hypothetical protein
CP040636	778	250	fig|34021.101.peg.778	FGD64_03595			PGF_08518355	ATP synthase F0 sector subunit a (EC 3.6.3.14)	785193	785945	+	bi (<->)	NC_012985	1023	250	fig|537021.9.peg.1023	CLIBASIA_04950		ATP synthase F0 sector subunit a (EC 3.6.3.14)	1	0.996	bi (<->)	CP004005	1012	250	fig|1174529.3.peg.1012	WSI_04780		ATP synthase F0 sector subunit a (EC 3.6.3.14)	1	0.996	bi (<->)	JFGQ01000005	1039	250	fig|34021.4.peg.1039	CD16_05215		ATP synthase F0 sector subunit a (EC 3.6.3.14)	1	0.996	bi (<->)	AP014595	1022	250	fig|931202.3.peg.1022			ATP synthase F0 sector subunit a (EC 3.6.3.14)
CP040636	779	91	fig|34021.101.peg.779	FGD64_03600			PGF_10444145	ATP synthase F0 sector subunit c (EC 3.6.3.14)	786020	786295	+	bi (<->)	NC_012985	1022	91	fig|537021.9.peg.1022	CLIBASIA_04945		ATP synthase F0 sector subunit c (EC 3.6.3.14)	1	0.989	bi (<->)	CP004005	1011	91	fig|1174529.3.peg.1011	WSI_04775		ATP synthase F0 sector subunit c (EC 3.6.3.14)	1	0.989	bi (<->)	JFGQ01000005	1038	91	fig|34021.4.peg.1038	CD16_05210		ATP synthase F0 sector subunit c (EC 3.6.3.14)	1	0.989	bi (<->)	AP014595	1021	91	fig|931202.3.peg.1021			ATP synthase F0 sector subunit c (EC 3.6.3.14)
CP040636	780	181	fig|34021.101.peg.780	FGD64_03605			PGF_04772664	ATP synthase F0 sector subunit b' (EC 3.6.3.14)	786387	786932	+	bi (<->)	NC_012985	1021	181	fig|537021.9.peg.1021	CLIBASIA_04940		ATP synthase F0 sector subunit b' (EC 3.6.3.14)	1	0.994	bi (<->)	CP004005	1010	181	fig|1174529.3.peg.1010	WSI_04770		ATP synthase F0 sector subunit b' (EC 3.6.3.14)	1	0.994	bi (<->)	JFGQ01000005	1037	176	fig|34021.4.peg.1037	CD16_05205		ATP synthase F0 sector subunit b' (EC 3.6.3.14)	0.994	0.994	bi (<->)	AP014595	1020	181	fig|931202.3.peg.1020			ATP synthase F0 sector subunit b' (EC 3.6.3.14)
CP040636	781	173	fig|34021.101.peg.781	FGD64_03610			PGF_01172265	ATP synthase F0 sector subunit b (EC 3.6.3.14)	786922	787443	+	bi (<->)	NC_012985	1020	173	fig|537021.9.peg.1020	CLIBASIA_04935		ATP synthase F0 sector subunit b (EC 3.6.3.14)	1	0.994	bi (<->)	CP004005	1009	173	fig|1174529.3.peg.1009	WSI_04765		ATP synthase F0 sector subunit b (EC 3.6.3.14)	1	0.994	bi (<->)	JFGQ01000005	1036	173	fig|34021.4.peg.1036	CD16_05200		ATP synthase F0 sector subunit b (EC 3.6.3.14)	1	0.994	bi (<->)	AP014595	1019	173	fig|931202.3.peg.1019			ATP synthase F0 sector subunit b (EC 3.6.3.14)
CP040636	782	59	fig|34021.101.peg.782	FGD64_03615			PGF_01172376	hypothetical protein	787561	787740	+	bi (<->)	NC_012985	1019	59	fig|537021.9.peg.1019	CLIBASIA_04930		hypothetical protein	1	0.983	bi (<->)	CP004005	1008	59	fig|1174529.3.peg.1008	WSI_04760		hypothetical protein	1	0.983	bi (<->)	JFGQ01000005	1035	59	fig|34021.4.peg.1035	CD16_05195		hypothetical protein	1	0.983	bi (<->)	AP014595	1018	59	fig|931202.3.peg.1018			hypothetical protein
CP040636	790	108	fig|34021.101.peg.790	FGD64_03650			PGF_01172375	hypothetical protein	795611	795937	-	bi (<->)	NC_012985	1017	108	fig|537021.9.peg.1017	CLIBASIA_04920		hypothetical protein	1	0.991	bi (<->)	CP004005	1006	108	fig|1174529.3.peg.1006	WSI_04750		hypothetical protein	1	0.991	bi (<->)	JFGQ01000005	1033	108	fig|34021.4.peg.1033	CD16_05185		hypothetical protein	1	0.991	bi (<->)	AP014595	1016	108	fig|931202.3.peg.1016			hypothetical protein
CP040636	791	160	fig|34021.101.peg.791	FGD64_03655			PGF_01171083	hypothetical protein	795961	796443	-	bi (<->)	NC_012985	1018	160	fig|537021.9.peg.1018	CLIBASIA_04925		hypothetical protein	1	0.994	bi (<->)	CP004005	1007	160	fig|1174529.3.peg.1007	WSI_04755		hypothetical protein	1	0.994	bi (<->)	JFGQ01000005	1034	127	fig|34021.4.peg.1034			hypothetical protein	0.992	0.992	bi (<->)	AP014595	1017	160	fig|931202.3.peg.1017			hypothetical protein
CP040636	795	93	fig|34021.101.peg.795	FGD64_03670			PGF_01172374	hypothetical protein	797522	797803	+	bi (<->)	NC_012985	1016	93	fig|537021.9.peg.1016	CLIBASIA_04915		hypothetical protein	1	0.989	bi (<->)	CP004005	1005	93	fig|1174529.3.peg.1005	WSI_04745		hypothetical protein	1	0.989	bi (<->)	JFGQ01000005	1032	93	fig|34021.4.peg.1032	CD16_05180		hypothetical protein	1	0.989	bi (<->)	AP014595	1015	93	fig|931202.3.peg.1015			hypothetical protein
CP040636	797	85	fig|34021.101.peg.797	FGD64_03680			PGF_08225224	Phage protein (ACLAME 978)	798424	798681	-	bi (<->)	NC_012985	1015	85	fig|537021.9.peg.1015	CLIBASIA_04910		hypothetical protein	1	0.988	bi (<->)	CP004005	1004	85	fig|1174529.3.peg.1004	WSI_04740		hypothetical protein	1	0.988	bi (<->)	JFGQ01000005	1031	85	fig|34021.4.peg.1031	CD16_05170		hypothetical protein	1	0.988	bi (<->)	AP014595	1012	85	fig|931202.3.peg.1012			hypothetical protein
CP040636	798	266	fig|34021.101.peg.798	FGD64_03685			PGF_12867233	diguanylate cyclase (GGDEF domain)	799006	799806	-	bi (<->)	NC_012985	1014	266	fig|537021.9.peg.1014	CLIBASIA_04905		diguanylate cyclase (GGDEF domain)	1	0.996	bi (<->)	CP004005	1003	266	fig|1174529.3.peg.1003	WSI_04735		diguanylate cyclase (GGDEF domain)	1	0.996	bi (<->)	JFGQ01000005	1030	266	fig|34021.4.peg.1030	CD16_05165		diguanylate cyclase (GGDEF domain)	1	0.996	bi (<->)	AP014595	1011	239	fig|931202.3.peg.1011			diguanylate cyclase (GGDEF domain)
CP040636	799	242	fig|34021.101.peg.799	FGD64_03690			PGF_01172373	hypothetical protein	800240	800968	+	bi (<->)	NC_012985	1013	242	fig|537021.9.peg.1013	CLIBASIA_04900		hypothetical protein	1	0.996	bi (<->)	CP004005	1002	242	fig|1174529.3.peg.1002	WSI_04730		hypothetical protein	1	0.996	bi (<->)	JFGQ01000005	1029	242	fig|34021.4.peg.1029	CD16_05160		hypothetical protein	1	0.996	bi (<->)	AP014595	1010	242	fig|931202.3.peg.1010			hypothetical protein
CP040636	800	99	fig|34021.101.peg.800	FGD64_03695			PGF_01172372	hypothetical protein	801101	801400	-	bi (<->)	NC_012985	1012	99	fig|537021.9.peg.1012	CLIBASIA_04895		hypothetical protein	1	0.99	bi (<->)	CP004005	1001	99	fig|1174529.3.peg.1001	WSI_04725		hypothetical protein	1	0.99	bi (<->)	JFGQ01000005	1028	99	fig|34021.4.peg.1028	CD16_05155		hypothetical protein	1	0.99	bi (<->)	AP014595	1009	99	fig|931202.3.peg.1009			hypothetical protein
CP040636	801	209	fig|34021.101.peg.801	FGD64_03700			PGF_00048556	Ribonuclease HII (EC 3.1.26.4)	801637	802266	-	bi (<->)	NC_012985	1011	209	fig|537021.9.peg.1011	CLIBASIA_04890	rnhB	Ribonuclease HII (EC 3.1.26.4)	1	0.995	bi (<->)	CP004005	1000	209	fig|1174529.3.peg.1000	WSI_04720		Ribonuclease HII (EC 3.1.26.4)	1	0.995	bi (<->)	JFGQ01000005	1027	209	fig|34021.4.peg.1027	CD16_05150		Ribonuclease HII (EC 3.1.26.4)	1	0.995	bi (<->)	AP014595	1008	209	fig|931202.3.peg.1008			Ribonuclease HII (EC 3.1.26.4)
CP040636	802	159	fig|34021.101.peg.802	FGD64_03705			PGF_01171082	hypothetical protein	802422	802901	-	bi (<->)	NC_012985	1010	266	fig|537021.9.peg.1010	CLIBASIA_04885		hypothetical protein	1	0.594	bi (<->)	CP004005	999	145	fig|1174529.3.peg.999	WSI_04715		hypothetical protein	1	0.993	bi (<->)	JFGQ01000005	1026	145	fig|34021.4.peg.1026	CD16_05145		hypothetical protein	1	0.993	bi (<->)	AP014595	1007	145	fig|931202.3.peg.1007			hypothetical protein
CP040636	804	227	fig|34021.101.peg.804	FGD64_03710			PGF_00066139	Uracil-DNA glycosylase, family 1 (EC 3.2.2.27)	803358	804041	-	bi (<->)	NC_012985	1009	227	fig|537021.9.peg.1009	CLIBASIA_04880		Uracil-DNA glycosylase, family 1 (EC 3.2.2.27)	1	0.996	bi (<->)	CP004005	997	227	fig|1174529.3.peg.997	WSI_04710		Uracil-DNA glycosylase, family 1 (EC 3.2.2.27)	1	0.996	bi (<->)	JFGQ01000005	1024	227	fig|34021.4.peg.1024	CD16_05140		Uracil-DNA glycosylase, family 1 (EC 3.2.2.27)	1	0.996	bi (<->)	AP014595	1005	227	fig|931202.3.peg.1005			Uracil-DNA glycosylase, family 1 (EC 3.2.2.27)
CP040636	805	307	fig|34021.101.peg.805	FGD64_03715	hemF		PGF_00419627	Coproporphyrinogen III oxidase, aerobic (EC 1.3.3.3)	804137	805060	-	bi (<->)	NC_012985	1008	307	fig|537021.9.peg.1008	CLIBASIA_04875		Coproporphyrinogen III oxidase, aerobic (EC 1.3.3.3)	1	0.997	bi (<->)	CP004005	996	307	fig|1174529.3.peg.996	WSI_04705		Coproporphyrinogen III oxidase, aerobic (EC 1.3.3.3)	1	0.997	bi (<->)	JFGQ01000005	1023	307	fig|34021.4.peg.1023	CD16_05135		Coproporphyrinogen III oxidase, aerobic (EC 1.3.3.3)	1	0.997	bi (<->)	AP014595	1004	307	fig|931202.3.peg.1004			Coproporphyrinogen III oxidase, aerobic (EC 1.3.3.3)
CP040636	806	205	fig|34021.101.peg.806	FGD64_03725			PGF_01172371	hypothetical protein	805792	806409	+	bi (<->)	NC_012985	1007	205	fig|537021.9.peg.1007	CLIBASIA_04870		hypothetical protein	1	0.995	bi (<->)	CP004005	995	205	fig|1174529.3.peg.995	WSI_04700		hypothetical protein	1	0.995	bi (<->)	JFGQ01000005	1022	205	fig|34021.4.peg.1022	CD16_05125		hypothetical protein	1	0.995	bi (<->)	AP014595	1003	205	fig|931202.3.peg.1003			hypothetical protein
CP040636	807	71	fig|34021.101.peg.807				PGF_01172370	hypothetical protein	806841	807056	-	bi (<->)	NC_012985	1006	71	fig|537021.9.peg.1006	CLIBASIA_04865		hypothetical protein	1	0.986	bi (<->)	CP004005	994	71	fig|1174529.3.peg.994	WSI_04695		hypothetical protein	1	0.986	bi (<->)	JFGQ01000005	1021	71	fig|34021.4.peg.1021	CD16_05120		hypothetical protein	1	0.986	bi (<->)	AP014595	1002	71	fig|931202.3.peg.1002			hypothetical protein
CP040636	809	43	fig|34021.101.peg.809				PGF_01172369	hypothetical protein	807478	807609	-	bi (<->)	NC_012985	1004	43	fig|537021.9.peg.1004	CLIBASIA_04855		hypothetical protein	1	0.977	bi (<->)	CP004005	992	43	fig|1174529.3.peg.992	WSI_04685		hypothetical protein	1	0.977	bi (<->)	JFGQ01000005	1019	43	fig|34021.4.peg.1019			hypothetical protein	1	0.977	bi (<->)	AP014595	1001	43	fig|931202.3.peg.1001			hypothetical protein
CP040636	810	43	fig|34021.101.peg.810				PGF_01172368	hypothetical protein	807624	807755	-	bi (<->)	NC_012985	1003	43	fig|537021.9.peg.1003	CLIBASIA_04850		hypothetical protein	1	0.977	bi (<->)	CP004005	991	43	fig|1174529.3.peg.991	WSI_04680		hypothetical protein	1	0.977	bi (<->)	JFGQ01000005	1018	43	fig|34021.4.peg.1018			hypothetical protein	1	0.977	bi (<->)	AP014595	1000	43	fig|931202.3.peg.1000			hypothetical protein
CP040636	814	189	fig|34021.101.peg.814	FGD64_03750	efp		PGF_03799365	Translation elongation factor P	810561	811130	-	bi (<->)	NC_012985	1002	189	fig|537021.9.peg.1002	CLIBASIA_04845	efp	Translation elongation factor P	1	0.995	bi (<->)	CP004005	990	189	fig|1174529.3.peg.990	WSI_04675		Translation elongation factor P	1	0.995	bi (<->)	JFGQ01000005	1017	189	fig|34021.4.peg.1017	CD16_05100		Translation elongation factor P	1	0.995	bi (<->)	AP014595	999	189	fig|931202.3.peg.999			Translation elongation factor P
CP040636	815	357	fig|34021.101.peg.815	FGD64_03755	genX		PGF_00060424	Translation elongation factor P Lys34--(R)-beta-lysine ligase	811285	812358	+	bi (<->)	NC_012985	1001	355	fig|537021.9.peg.1001	CLIBASIA_04840		Translation elongation factor P Lys34--(R)-beta-lysine ligase	1	0.997	bi (<->)	CP004005	989	357	fig|1174529.3.peg.989	WSI_04670		Translation elongation factor P Lys34--(R)-beta-lysine ligase	1	0.997	bi (<->)	JFGQ01000005	1016	355	fig|34021.4.peg.1016	CD16_05095		Translation elongation factor P Lys34--(R)-beta-lysine ligase	1	0.997	bi (<->)	AP014595	998	355	fig|931202.3.peg.998			Translation elongation factor P Lys34--(R)-beta-lysine ligase
CP040636	816	353	fig|34021.101.peg.816	FGD64_03760			PGF_00017939	Lysine 2,3-aminomutase (EC 5.4.3.2)	812355	813416	+	bi (<->)	NC_012985	1000	352	fig|537021.9.peg.1000	CLIBASIA_04835	kamA	Lysine 2,3-aminomutase (EC 5.4.3.2)	1	0.997	bi (<->)	CP004005	988	352	fig|1174529.3.peg.988	WSI_04665		Lysine 2,3-aminomutase (EC 5.4.3.2)	1	0.997	bi (<->)	JFGQ01000005	1015	353	fig|34021.4.peg.1015	CD16_05090		Lysine 2,3-aminomutase (EC 5.4.3.2)	1	0.997	bi (<->)	AP014595	997	352	fig|931202.3.peg.997			Lysine 2,3-aminomutase (EC 5.4.3.2)
CP040636	817	116	fig|34021.101.peg.817	FGD64_03765	sufA		PGF_00015264	Iron-sulfur cluster assembly iron binding protein SufA	813711	814061	-	bi (<->)	NC_012985	999	116	fig|537021.9.peg.999	CLIBASIA_04830		Iron-sulfur cluster assembly iron binding protein SufA	1	0.991	bi (<->)	CP004005	987	116	fig|1174529.3.peg.987	WSI_04660		Iron-sulfur cluster assembly iron binding protein SufA	1	0.991	bi (<->)	JFGQ01000005	1014	116	fig|34021.4.peg.1014	CD16_05085		Iron-sulfur cluster assembly iron binding protein SufA	1	0.991	bi (<->)	AP014595	996	116	fig|931202.3.peg.996			Iron-sulfur cluster assembly iron binding protein SufA
CP040636	818	132	fig|34021.101.peg.818	FGD64_03770			PGF_06661068	PaaD-like protein (DUF59) involved in Fe-S cluster assembly	814137	814535	-	bi (<->)	NC_012985	998	129	fig|537021.9.peg.998	CLIBASIA_04825		PaaD-like protein (DUF59) involved in Fe-S cluster assembly	1	0.992	bi (<->)	CP004005	986	129	fig|1174529.3.peg.986	WSI_04655		PaaD-like protein (DUF59) involved in Fe-S cluster assembly	1	0.992	bi (<->)	JFGQ01000005	1013	129	fig|34021.4.peg.1013	CD16_05080		PaaD-like protein (DUF59) involved in Fe-S cluster assembly	1	0.992	bi (<->)	AP014595	995	129	fig|931202.3.peg.995			PaaD-like protein (DUF59) involved in Fe-S cluster assembly
CP040636	819	406	fig|34021.101.peg.819	FGD64_03775			PGF_07583562	Cysteine desulfurase (EC 2.8.1.7) => SufS	814561	815781	-	bi (<->)	NC_012985	997	406	fig|537021.9.peg.997	CLIBASIA_04820		Cysteine desulfurase (EC 2.8.1.7) => SufS	0.998	0.998	bi (<->)	CP004005	985	406	fig|1174529.3.peg.985	WSI_04650		Cysteine desulfurase (EC 2.8.1.7) => SufS	1	0.998	bi (<->)	JFGQ01000005	1012	406	fig|34021.4.peg.1012	CD16_05075		Cysteine desulfurase (EC 2.8.1.7) => SufS	1	0.998	bi (<->)	AP014595	994	406	fig|931202.3.peg.994			Cysteine desulfurase (EC 2.8.1.7) => SufS
CP040636	820	428	fig|34021.101.peg.820	FGD64_03780	sufD		PGF_00015517	Iron-sulfur cluster assembly protein SufD	815778	817064	-	bi (<->)	NC_012985	996	428	fig|537021.9.peg.996	CLIBASIA_04815		Iron-sulfur cluster assembly protein SufD	1	0.998	bi (<->)	CP004005	984	428	fig|1174529.3.peg.984	WSI_04645		Iron-sulfur cluster assembly protein SufD	1	0.998	bi (<->)	JFGQ01000005	1011	428	fig|34021.4.peg.1011	CD16_05070		Iron-sulfur cluster assembly protein SufD	1	0.998	bi (<->)	AP014595	993	428	fig|931202.3.peg.993			Iron-sulfur cluster assembly protein SufD
CP040636	821	249	fig|34021.101.peg.821	FGD64_03785	sufC		PGF_00015510	Iron-sulfur cluster assembly ATPase protein SufC	817094	817843	-	bi (<->)	NC_012985	995	249	fig|537021.9.peg.995	CLIBASIA_04810		Iron-sulfur cluster assembly ATPase protein SufC	1	0.996	bi (<->)	CP004005	983	249	fig|1174529.3.peg.983	WSI_04640		Iron-sulfur cluster assembly ATPase protein SufC	1	0.996	bi (<->)	JFGQ01000005	1010	249	fig|34021.4.peg.1010	CD16_05065	sufC	Iron-sulfur cluster assembly ATPase protein SufC	1	0.996	bi (<->)	AP014595	992	249	fig|931202.3.peg.992			Iron-sulfur cluster assembly ATPase protein SufC
CP040636	822	489	fig|34021.101.peg.822	FGD64_03790	sufB		PGF_00015514	Iron-sulfur cluster assembly protein SufB	817908	819377	-	bi (<->)	NC_012985	994	489	fig|537021.9.peg.994	CLIBASIA_04805	sufB	Iron-sulfur cluster assembly protein SufB	1	0.998	bi (<->)	CP004005	982	489	fig|1174529.3.peg.982	WSI_04635		Iron-sulfur cluster assembly protein SufB	1	0.998	bi (<->)	JFGQ01000005	1009	489	fig|34021.4.peg.1009	CD16_05060		Iron-sulfur cluster assembly protein SufB	1	0.998	bi (<->)	AP014595	991	489	fig|931202.3.peg.991			Iron-sulfur cluster assembly protein SufB
CP040636	823	52	fig|34021.101.peg.823				PGF_01172367	hypothetical protein	819585	819743	+	bi (<->)	NC_012985	993	52	fig|537021.9.peg.993			hypothetical protein	1	0.981	bi (<->)	CP004005	981	52	fig|1174529.3.peg.981			hypothetical protein	1	0.981	bi (<->)	JFGQ01000005	1008	52	fig|34021.4.peg.1008			hypothetical protein	1	0.981	bi (<->)	AP014595	990	52	fig|931202.3.peg.990			hypothetical protein
CP040636	824	109	fig|34021.101.peg.824	FGD64_03795			PGF_07687609	Phage lysozyme R (EC 3.2.1.17)	819721	820050	-	bi (<->)	NC_012985	992	109	fig|537021.9.peg.992	CLIBASIA_04800		Phage lysozyme R (EC 3.2.1.17)	1	0.991	bi (<->)	CP004005	980	112	fig|1174529.3.peg.980	WSI_04630		Phage lysozyme R (EC 3.2.1.17)	0.991	0.964	bi (<->)	JFGQ01000005	1007	109	fig|34021.4.peg.1007			Phage lysozyme R (EC 3.2.1.17)	1	0.991	bi (<->)	AP014595	989	109	fig|931202.3.peg.989			Phage lysozyme R (EC 3.2.1.17)
CP040636	826	155	fig|34021.101.peg.826	FGD64_03800			PGF_07687609	Phage lysozyme R (EC 3.2.1.17)	820206	820673	-	bi (<->)	NC_012985	991	155	fig|537021.9.peg.991	CLIBASIA_04790		Phage lysozyme R (EC 3.2.1.17)	1	0.994	bi (<->)	CP004005	978	155	fig|1174529.3.peg.978	WSI_04620		Phage lysozyme R (EC 3.2.1.17)	1	0.994	bi (<->)	JFGQ01000005	1005	155	fig|34021.4.peg.1005	CD16_05050		Phage lysozyme R (EC 3.2.1.17)	1	0.994	bi (<->)	AP014595	988	155	fig|931202.3.peg.988			Phage lysozyme R (EC 3.2.1.17)
CP040636	827	461	fig|34021.101.peg.827	FGD64_03805	gorA		PGF_08199696	Glutathione reductase (EC 1.8.1.7)	820881	822266	-	bi (<->)	NC_012985	990	461	fig|537021.9.peg.990	CLIBASIA_04785	gor	Glutathione reductase (EC 1.8.1.7)	1	0.998	bi (<->)	CP004005	977	461	fig|1174529.3.peg.977	WSI_04615		Glutathione reductase (EC 1.8.1.7)	1	0.998	bi (<->)	JFGQ01000005	1004	461	fig|34021.4.peg.1004	CD16_05045		Glutathione reductase (EC 1.8.1.7)	1	0.998	bi (<->)	AP014595	987	461	fig|931202.3.peg.987			Glutathione reductase (EC 1.8.1.7)
CP040636	828	231	fig|34021.101.peg.828	FGD64_03810	rpiA		PGF_05657253	Ribose-5-phosphate isomerase A (EC 5.3.1.6)	822614	823309	-	bi (<->)	NC_012985	989	231	fig|537021.9.peg.989	CLIBASIA_04780	rpiA	Ribose-5-phosphate isomerase A (EC 5.3.1.6)	1	0.996	bi (<->)	CP004005	976	231	fig|1174529.3.peg.976	WSI_04610		Ribose-5-phosphate isomerase A (EC 5.3.1.6)	1	0.996	bi (<->)	JFGQ01000005	1003	231	fig|34021.4.peg.1003	CD16_05040		Ribose-5-phosphate isomerase A (EC 5.3.1.6)	1	0.996	bi (<->)	AP014595	986	231	fig|931202.3.peg.986			Ribose-5-phosphate isomerase A (EC 5.3.1.6)
CP040636	829	466	fig|34021.101.peg.829	FGD64_03815	lpdA		PGF_00423335	Dihydrolipoamide dehydrogenase of 2-oxoglutarate dehydrogenase (EC 1.8.1.4)	823376	824776	-	bi (<->)	NC_012985	988	466	fig|537021.9.peg.988	CLIBASIA_04775	lpdA	Dihydrolipoamide dehydrogenase of 2-oxoglutarate dehydrogenase (EC 1.8.1.4)	1	0.998	bi (<->)	CP004005	975	466	fig|1174529.3.peg.975	WSI_04605		Dihydrolipoamide dehydrogenase of 2-oxoglutarate dehydrogenase (EC 1.8.1.4)	1	0.998	bi (<->)	JFGQ01000005	1002	466	fig|34021.4.peg.1002	CD16_05035		Dihydrolipoamide dehydrogenase of 2-oxoglutarate dehydrogenase (EC 1.8.1.4)	1	0.998	bi (<->)	AP014595	985	466	fig|931202.3.peg.985			Dihydrolipoamide dehydrogenase of 2-oxoglutarate dehydrogenase (EC 1.8.1.4)
CP040636	830	436	fig|34021.101.peg.830	FGD64_03820	odhB		PGF_01124177	Dihydrolipoamide succinyltransferase component (E2) of 2-oxoglutarate dehydrogenase complex (EC 2.3.1.61)	824958	826268	-	bi (<->)	NC_012985	987	436	fig|537021.9.peg.987	CLIBASIA_04770	sucB	Dihydrolipoamide succinyltransferase component (E2) of 2-oxoglutarate dehydrogenase complex (EC 2.3.1.61)	1	0.998	bi (<->)	CP004005	974	436	fig|1174529.3.peg.974	WSI_04600		Dihydrolipoamide succinyltransferase component (E2) of 2-oxoglutarate dehydrogenase complex (EC 2.3.1.61)	1	0.998	bi (<->)	JFGQ01000005	1001	436	fig|34021.4.peg.1001	CD16_05030		Dihydrolipoamide succinyltransferase component (E2) of 2-oxoglutarate dehydrogenase complex (EC 2.3.1.61)	1	0.998	bi (<->)	AP014595	984	436	fig|931202.3.peg.984			Dihydrolipoamide succinyltransferase component (E2) of 2-oxoglutarate dehydrogenase complex (EC 2.3.1.61)
CP040636	831	957	fig|34021.101.peg.831	FGD64_03825			PGF_00406692	2-oxoglutarate dehydrogenase E1 component (EC 1.2.4.2)	826278	829151	-	bi (<->)	NC_012985	986	957	fig|537021.9.peg.986	CLIBASIA_04765	kgd	2-oxoglutarate dehydrogenase E1 component (EC 1.2.4.2)	1	0.999	bi (<->)	CP004005	973	957	fig|1174529.3.peg.973	WSI_04595		2-oxoglutarate dehydrogenase E1 component (EC 1.2.4.2)	1	0.999	bi (<->)	JFGQ01000005	1000	957	fig|34021.4.peg.1000	CD16_05025	sucA	2-oxoglutarate dehydrogenase E1 component (EC 1.2.4.2)	1	0.999	bi (<->)	AP014595	983	957	fig|931202.3.peg.983			2-oxoglutarate dehydrogenase E1 component (EC 1.2.4.2)
CP040636	832	300	fig|34021.101.peg.832	FGD64_03830	sucD		PGF_00853393	Succinyl-CoA ligase [ADP-forming] alpha chain (EC 6.2.1.5)	829227	830129	-	bi (<->)	NC_012985	985	300	fig|537021.9.peg.985	CLIBASIA_04760	sucD	Succinyl-CoA ligase [ADP-forming] alpha chain (EC 6.2.1.5)	1	0.997	bi (<->)	CP004005	972	300	fig|1174529.3.peg.972	WSI_04590		Succinyl-CoA ligase [ADP-forming] alpha chain (EC 6.2.1.5)	1	0.997	bi (<->)	JFGQ01000005	999	300	fig|34021.4.peg.999	CD16_05020		Succinyl-CoA ligase [ADP-forming] alpha chain (EC 6.2.1.5)	1	0.997	bi (<->)	AP014595	982	300	fig|931202.3.peg.982			Succinyl-CoA ligase [ADP-forming] alpha chain (EC 6.2.1.5)
CP040636	833	398	fig|34021.101.peg.833	FGD64_03835	sucC		PGF_00054528	Succinyl-CoA ligase [ADP-forming] beta chain (EC 6.2.1.5)	830135	831331	-	bi (<->)	NC_012985	984	398	fig|537021.9.peg.984	CLIBASIA_04755	sucC	Succinyl-CoA ligase [ADP-forming] beta chain (EC 6.2.1.5)	1	0.997	bi (<->)	CP004005	971	398	fig|1174529.3.peg.971	WSI_04585		Succinyl-CoA ligase [ADP-forming] beta chain (EC 6.2.1.5)	1	0.997	bi (<->)	JFGQ01000005	998	398	fig|34021.4.peg.998	CD16_05015	sucC	Succinyl-CoA ligase [ADP-forming] beta chain (EC 6.2.1.5)	1	0.997	bi (<->)	AP014595	981	398	fig|931202.3.peg.981			Succinyl-CoA ligase [ADP-forming] beta chain (EC 6.2.1.5)
CP040636	834	320	fig|34021.101.peg.834	FGD64_03840	mdh		PGF_00018952	Malate dehydrogenase (EC 1.1.1.37)	831349	832311	-	bi (<->)	NC_012985	983	320	fig|537021.9.peg.983	CLIBASIA_04750	mdh	Malate dehydrogenase (EC 1.1.1.37)	1	0.997	bi (<->)	CP004005	970	320	fig|1174529.3.peg.970	WSI_04580		Malate dehydrogenase (EC 1.1.1.37)	1	0.997	bi (<->)	JFGQ01000005	997	234	fig|34021.4.peg.997			Malate dehydrogenase (EC 1.1.1.37)	1	0.996	bi (<->)	AP014595	980	320	fig|931202.3.peg.980			Malate dehydrogenase (EC 1.1.1.37)
CP040636	835	404	fig|34021.101.peg.835	FGD64_03845			PGF_08225224	hypothetical protein	832348	833562	-	bi (<->)	NC_012985	982	404	fig|537021.9.peg.982	CLIBASIA_04745		hypothetical protein	1	0.998	bi (<->)	CP004005	969	404	fig|1174529.3.peg.969	WSI_04575		hypothetical protein	1	0.998	bi (<->)	JFGQ01000005	995	404	fig|34021.4.peg.995	CD16_05005		hypothetical protein	1	0.998	bi (<->)	AP014595	979	404	fig|931202.3.peg.979			hypothetical protein
CP040636	837	162	fig|34021.101.peg.837	FGD64_03850			PGF_10647691	hypothetical protein	834002	834490	-	bi (<->)	NC_012985	980	162	fig|537021.9.peg.980	CLIBASIA_04735		hypothetical protein	1	0.994	bi (<->)	CP004005	967	162	fig|1174529.3.peg.967	WSI_04565		hypothetical protein	1	0.994	bi (<->)	JFGQ01000005	994	162	fig|34021.4.peg.994	CD16_04995		hypothetical protein	1	0.994	bi (<->)	AP014595	978	162	fig|931202.3.peg.978			hypothetical protein
CP040636	838	259	fig|34021.101.peg.838	FGD64_03855			PGF_00054480	Succinate dehydrogenase iron-sulfur protein (EC 1.3.5.1)	834565	835344	-	bi (<->)	NC_012985	979	259	fig|537021.9.peg.979	CLIBASIA_04730	sdhB	Succinate dehydrogenase iron-sulfur protein (EC 1.3.5.1)	1	0.996	bi (<->)	CP004005	966	259	fig|1174529.3.peg.966	WSI_04560		Succinate dehydrogenase iron-sulfur protein (EC 1.3.5.1)	1	0.996	bi (<->)	JFGQ01000005	993	259	fig|34021.4.peg.993	CD16_04990		Succinate dehydrogenase iron-sulfur protein (EC 1.3.5.1)	1	0.996	bi (<->)	AP014595	977	259	fig|931202.3.peg.977			Succinate dehydrogenase iron-sulfur protein (EC 1.3.5.1)
CP040636	839	611	fig|34021.101.peg.839	FGD64_03860			PGF_08998238	Succinate dehydrogenase flavoprotein subunit (EC 1.3.5.1)	835359	837194	-	bi (<->)	NC_012985	978	611	fig|537021.9.peg.978	CLIBASIA_04725	sdhA	Succinate dehydrogenase flavoprotein subunit (EC 1.3.5.1)	1	0.998	bi (<->)	CP004005	965	611	fig|1174529.3.peg.965	WSI_04555		Succinate dehydrogenase flavoprotein subunit (EC 1.3.5.1)	1	0.998	bi (<->)	JFGQ01000005	992	611	fig|34021.4.peg.992	CD16_04985		Succinate dehydrogenase flavoprotein subunit (EC 1.3.5.1)	1	0.998	bi (<->)	AP014595	976	611	fig|931202.3.peg.976			Succinate dehydrogenase flavoprotein subunit (EC 1.3.5.1)
CP040636	840	130	fig|34021.101.peg.840	FGD64_03865	sdhD		PGF_00054476	Succinate dehydrogenase hydrophobic membrane anchor protein	837191	837583	-	bi (<->)	NC_012985	977	130	fig|537021.9.peg.977	CLIBASIA_04720	sdhD	Succinate dehydrogenase hydrophobic membrane anchor protein	1	0.992	bi (<->)	CP004005	964	130	fig|1174529.3.peg.964	WSI_04550		Succinate dehydrogenase hydrophobic membrane anchor protein	1	0.992	bi (<->)	JFGQ01000005	991	130	fig|34021.4.peg.991	CD16_04980		Succinate dehydrogenase hydrophobic membrane anchor protein	1	0.992	bi (<->)	AP014595	975	130	fig|931202.3.peg.975			Succinate dehydrogenase hydrophobic membrane anchor protein
CP040636	841	129	fig|34021.101.peg.841	FGD64_03870	sdhC		PGF_06061522	Succinate dehydrogenase cytochrome b-556 subunit	837593	837982	-	bi (<->)	NC_012985	976	66	fig|537021.9.peg.976	CLIBASIA_04715	sdhC	Succinate dehydrogenase cytochrome b-556 subunit	1	0.985	bi (<->)	CP004005	963	66	fig|1174529.3.peg.963	WSI_04545		Succinate dehydrogenase cytochrome b-556 subunit	1	0.985	bi (<->)	JFGQ01000005	990	66	fig|34021.4.peg.990	CD16_04975		Succinate dehydrogenase cytochrome b-556 subunit	1	0.985	bi (<->)	AP014595	974	66	fig|931202.3.peg.974			Succinate dehydrogenase cytochrome b-556 subunit
CP040636	842	143	fig|34021.101.peg.842	FGD64_03875			PGF_00038367	Protein of unknown function DUF55	838153	838584	-	bi (<->)	NC_012985	975	143	fig|537021.9.peg.975	CLIBASIA_04710		Protein of unknown function DUF55	1	0.993	bi (<->)	CP004005	962	143	fig|1174529.3.peg.962	WSI_04540		Protein of unknown function DUF55	1	0.993	bi (<->)	JFGQ01000005	989	143	fig|34021.4.peg.989	CD16_04970		Protein of unknown function DUF55	1	0.993	bi (<->)	AP014595	973	143	fig|931202.3.peg.973			Protein of unknown function DUF55
CP040636	843	329	fig|34021.101.peg.843	FGD64_03880			PGF_00008611	Glycerol-3-phosphate dehydrogenase [NAD(P)+] (EC 1.1.1.94)	838629	839618	-	bi (<->)	NC_012985	974	329	fig|537021.9.peg.974	CLIBASIA_04705	gpsA	Glycerol-3-phosphate dehydrogenase [NAD(P)+] (EC 1.1.1.94)	1	0.997	bi (<->)	CP004005	961	329	fig|1174529.3.peg.961	WSI_04535		Glycerol-3-phosphate dehydrogenase [NAD(P)+] (EC 1.1.1.94)	1	0.997	bi (<->)	JFGQ01000005	988	329	fig|34021.4.peg.988	CD16_04965		Glycerol-3-phosphate dehydrogenase [NAD(P)+] (EC 1.1.1.94)	1	0.997	bi (<->)	AP014595	972	329	fig|931202.3.peg.972			Glycerol-3-phosphate dehydrogenase [NAD(P)+] (EC 1.1.1.94)
CP040636	844	363	fig|34021.101.peg.844	FGD64_03885	tsaD		PGF_07915158	N(6)-L-threonylcarbamoyladenine synthase (EC 2.3.1.234)	839615	840706	-	bi (<->)	NC_012985	973	363	fig|537021.9.peg.973	CLIBASIA_04700	gcp	N(6)-L-threonylcarbamoyladenine synthase (EC 2.3.1.234)	1	0.997	bi (<->)	CP004005	960	363	fig|1174529.3.peg.960	WSI_04530		N(6)-L-threonylcarbamoyladenine synthase (EC 2.3.1.234)	1	0.997	bi (<->)	JFGQ01000005	987	363	fig|34021.4.peg.987	CD16_04960		N(6)-L-threonylcarbamoyladenine synthase (EC 2.3.1.234)	1	0.997	bi (<->)	AP014595	971	363	fig|931202.3.peg.971			N(6)-L-threonylcarbamoyladenine synthase (EC 2.3.1.234)
CP040636	845	307	fig|34021.101.peg.845	FGD64_03890	hemC		PGF_10097367	Porphobilinogen deaminase (EC 2.5.1.61)	840783	841706	+	bi (<->)	NC_012985	972	307	fig|537021.9.peg.972	CLIBASIA_04695	hemC	Porphobilinogen deaminase (EC 2.5.1.61)	1	0.997	bi (<->)	CP004005	959	307	fig|1174529.3.peg.959	WSI_04525		Porphobilinogen deaminase (EC 2.5.1.61)	1	0.997	bi (<->)	JFGQ01000005	986	307	fig|34021.4.peg.986	CD16_04955		Porphobilinogen deaminase (EC 2.5.1.61)	1	0.997	bi (<->)	AP014595	970	307	fig|931202.3.peg.970			Porphobilinogen deaminase (EC 2.5.1.61)
CP040636	846	65	fig|34021.101.peg.846	FGD64_03895			PGF_01172247	hypothetical protein	841736	841933	-	bi (<->)	NC_012985	971	65	fig|537021.9.peg.971	CLIBASIA_04690		hypothetical protein	1	0.985	bi (<->)	CP004005	958	65	fig|1174529.3.peg.958	WSI_04520		hypothetical protein	1	0.985	bi (<->)	JFGQ01000005	985	65	fig|34021.4.peg.985	CD16_04950		hypothetical protein	1	0.985	bi (<->)	AP014595	969	65	fig|931202.3.peg.969			hypothetical protein
CP040636	847	232	fig|34021.101.peg.847	FGD64_03900			PGF_03026854	Uroporphyrinogen-III synthase (EC 4.2.1.75)	842282	842980	+	bi (<->)	NC_012985	970	232	fig|537021.9.peg.970	CLIBASIA_04685	hemD	Uroporphyrinogen-III synthase (EC 4.2.1.75)	1	0.996	bi (<->)	CP004005	957	232	fig|1174529.3.peg.957	WSI_04515		Uroporphyrinogen-III synthase (EC 4.2.1.75)	1	0.996	bi (<->)	JFGQ01000005	984	232	fig|34021.4.peg.984	CD16_04945		Uroporphyrinogen-III synthase (EC 4.2.1.75)	1	0.996	bi (<->)	AP014595	968	232	fig|931202.3.peg.968			Uroporphyrinogen-III synthase (EC 4.2.1.75)
CP040636	848	344	fig|34021.101.peg.848	FGD64_03905			PGF_01172258	hypothetical protein	843226	844260	+	bi (<->)	NC_012985	969	344	fig|537021.9.peg.969	CLIBASIA_04680		hypothetical protein	1	0.997	bi (<->)	CP004005	956	344	fig|1174529.3.peg.956	WSI_04510		hypothetical protein	0.997	0.997	bi (<->)	JFGQ01000005	983	344	fig|34021.4.peg.983	CD16_04940		hypothetical protein	1	0.997	bi (<->)	AP014595	967	344	fig|931202.3.peg.967			hypothetical protein
CP040636	849	492	fig|34021.101.peg.849	FGD64_03910			PGF_00064933	Uncharacterized protein EC-HemY in Proteobacteria (unrelated to HemY-type PPO in GramPositives)	844275	845753	+	bi (<->)	NC_012985	968	492	fig|537021.9.peg.968	CLIBASIA_04675		Uncharacterized protein EC-HemY in Proteobacteria (unrelated to HemY-type PPO in GramPositives)	1	0.998	bi (<->)	CP004005	955	492	fig|1174529.3.peg.955	WSI_04505		Uncharacterized protein EC-HemY in Proteobacteria (unrelated to HemY-type PPO in GramPositives)	1	0.998	bi (<->)	JFGQ01000005	982	492	fig|34021.4.peg.982	CD16_04935		Uncharacterized protein EC-HemY in Proteobacteria (unrelated to HemY-type PPO in GramPositives)	1	0.998	bi (<->)	AP014595	966	400	fig|931202.3.peg.966			Uncharacterized protein EC-HemY in Proteobacteria (unrelated to HemY-type PPO in GramPositives)
CP040636	850	118	fig|34021.101.peg.850	FGD64_03915	queD		PGF_02139563	6-carboxy-5,6,7,8-tetrahydropterin synthase (EC 4.1.2.50)	846133	846489	+	bi (<->)	NC_012985	967	118	fig|537021.9.peg.967	CLIBASIA_04670		6-carboxy-5,6,7,8-tetrahydropterin synthase (EC 4.1.2.50)	1	0.992	bi (<->)	CP004005	954	118	fig|1174529.3.peg.954	WSI_04500		6-carboxy-5,6,7,8-tetrahydropterin synthase (EC 4.1.2.50)	1	0.992	bi (<->)	JFGQ01000005	981	118	fig|34021.4.peg.981	CD16_04930		6-carboxy-5,6,7,8-tetrahydropterin synthase (EC 4.1.2.50)	1	0.992	bi (<->)	AP014595	965	118	fig|931202.3.peg.965			6-carboxy-5,6,7,8-tetrahydropterin synthase (EC 4.1.2.50)
CP040636	851	240	fig|34021.101.peg.851	FGD64_03920	queC		PGF_00625415	7-cyano-7-deazaguanine synthase (EC 6.3.4.20)	846489	847211	+	bi (<->)	NC_012985	966	240	fig|537021.9.peg.966	CLIBASIA_04665		7-cyano-7-deazaguanine synthase (EC 6.3.4.20)	1	0.996	bi (<->)	CP004005	953	240	fig|1174529.3.peg.953	WSI_04495		7-cyano-7-deazaguanine synthase (EC 6.3.4.20)	1	0.996	bi (<->)	JFGQ01000005	980	240	fig|34021.4.peg.980	CD16_04925		7-cyano-7-deazaguanine synthase (EC 6.3.4.20)	1	0.996	bi (<->)	AP014595	964	240	fig|931202.3.peg.964			7-cyano-7-deazaguanine synthase (EC 6.3.4.20)
CP040636	852	1828	fig|34021.101.peg.852	FGD64_03925			PGF_00312882	hypothetical protein	847773	853259	+	bi (<->)	NC_012985	965	1661	fig|537021.9.peg.965	CLIBASIA_04655		hypothetical protein	1	0.999	bi (<->)	CP004005	952	1828	fig|1174529.3.peg.952	WSI_04490		hypothetical protein	1	0.999	bi (<->)	JFGQ01000005	979	1828	fig|34021.4.peg.979	CD16_04920		hypothetical protein	1	0.999	bi (<->)	AP014595	963	1661	fig|931202.3.peg.963			hypothetical protein
CP040636	854	108	fig|34021.101.peg.854				PGF_05877811	AAA+ ATPase superfamily protein YifB/ComM, associated with DNA recombination	854030	854356	+	bi (<->)	NC_012985	963	108	fig|537021.9.peg.963	CLIBASIA_04645		AAA+ ATPase superfamily protein YifB/ComM, associated with DNA recombination	1	0.991	bi (<->)	CP004005	951	108	fig|1174529.3.peg.951			AAA+ ATPase superfamily protein YifB/ComM, associated with DNA recombination	1	0.991	bi (<->)	JFGQ01000005	977	108	fig|34021.4.peg.977	CD16_04910		AAA+ ATPase superfamily protein YifB/ComM, associated with DNA recombination	1	0.991	bi (<->)	AP014595	962	108	fig|931202.3.peg.962			AAA+ ATPase superfamily protein YifB/ComM, associated with DNA recombination
CP040636	855	186	fig|34021.101.peg.855				PGF_05877811	AAA+ ATPase superfamily protein YifB/ComM, associated with DNA recombination	854387	854947	+	bi (<->)	NC_012985	962	186	fig|537021.9.peg.962	CLIBASIA_04640		AAA+ ATPase superfamily protein YifB/ComM, associated with DNA recombination	1	0.995	bi (<->)	CP004005	950	186	fig|1174529.3.peg.950			AAA+ ATPase superfamily protein YifB/ComM, associated with DNA recombination	1	0.995	bi (<->)	JFGQ01000005	976	186	fig|34021.4.peg.976	CD16_04905		AAA+ ATPase superfamily protein YifB/ComM, associated with DNA recombination	1	0.995	bi (<->)	AP014595	961	186	fig|931202.3.peg.961			AAA+ ATPase superfamily protein YifB/ComM, associated with DNA recombination
CP040636	857	154	fig|34021.101.peg.857	FGD64_03940			PGF_01430214	Deoxyuridine 5'-triphosphate nucleotidohydrolase (EC 3.6.1.23)	855344	855808	-	bi (<->)	NC_012985	960	154	fig|537021.9.peg.960	CLIBASIA_04635		Deoxyuridine 5'-triphosphate nucleotidohydrolase (EC 3.6.1.23)	1	0.994	bi (<->)	CP004005	949	154	fig|1174529.3.peg.949	WSI_04470		Deoxyuridine 5'-triphosphate nucleotidohydrolase (EC 3.6.1.23)	1	0.994	bi (<->)	JFGQ01000005	975	154	fig|34021.4.peg.975	CD16_04900		Deoxyuridine 5'-triphosphate nucleotidohydrolase (EC 3.6.1.23)	1	0.994	bi (<->)	AP014595	960	154	fig|931202.3.peg.960			Deoxyuridine 5'-triphosphate nucleotidohydrolase (EC 3.6.1.23)
CP040636	858	554	fig|34021.101.peg.858	FGD64_03945			PGF_00424123	Electron transfer flavoprotein-ubiquinone oxidoreductase (EC 1.5.5.1)	855993	857657	-	bi (<->)	NC_012985	959	554	fig|537021.9.peg.959	CLIBASIA_04630		Electron transfer flavoprotein-ubiquinone oxidoreductase (EC 1.5.5.1)	1	0.998	bi (<->)	CP004005	948	554	fig|1174529.3.peg.948	WSI_04465		Electron transfer flavoprotein-ubiquinone oxidoreductase (EC 1.5.5.1)	1	0.998	bi (<->)	JFGQ01000005	974	554	fig|34021.4.peg.974	CD16_04895		Electron transfer flavoprotein-ubiquinone oxidoreductase (EC 1.5.5.1)	1	0.998	bi (<->)	AP014595	959	554	fig|931202.3.peg.959			Electron transfer flavoprotein-ubiquinone oxidoreductase (EC 1.5.5.1)
CP040636	859	163	fig|34021.101.peg.859	FGD64_03955			PGF_01172242	FIG00638530: hypothetical protein	858647	859138	+	bi (<->)	NC_012985	958	163	fig|537021.9.peg.958	CLIBASIA_04620		hypothetical protein	1	0.994	bi (<->)	CP004005	947	163	fig|1174529.3.peg.947	WSI_04455		hypothetical protein	1	0.994	bi (<->)	JFGQ01000005	973	163	fig|34021.4.peg.973	CD16_04885		hypothetical protein	1	0.994	bi (<->)	AP014595	958	163	fig|931202.3.peg.958			hypothetical protein
CP040636	860	341	fig|34021.101.peg.860	FGD64_03960			PGF_00012926	Hydroxymethylglutaryl-CoA reductase (EC 1.1.1.34)	859481	860506	+	bi (<->)	NC_012985	957	341	fig|537021.9.peg.957	CLIBASIA_04615		Hydroxymethylglutaryl-CoA reductase (EC 1.1.1.34)	1	0.997	bi (<->)	CP004005	946	349	fig|1174529.3.peg.946	WSI_04450		Hydroxymethylglutaryl-CoA reductase (EC 1.1.1.34)	1	0.974	bi (<->)	JFGQ01000005	972	349	fig|34021.4.peg.972	CD16_04880		Hydroxymethylglutaryl-CoA reductase (EC 1.1.1.34)	1	0.974	bi (<->)	AP014595	957	341	fig|931202.3.peg.957			Hydroxymethylglutaryl-CoA reductase (EC 1.1.1.34)
[truncated: 487 more rows]
[truncated: 12 more columns]

## Sheet: Wolbachia 
Wolbachia endosymbiont of Diaphorina citri strain dawsonii												Wolbachia ncbi_dcit										Wolbachia endosymbiont of Diaphorina citri 26										Wolbachia endosymbiont of Diaphorina citri 38										Wolbachia endosymbiont of Diaphorina citri k40
[truncated: 1,598 more rows]
[truncated: 2 more columns]

## Sheet: Ca. P. armatura
Candidatus Profftella armatura jrpamb3												Candidatus Profftella armatura DC_ncbi										Candidatus Profftella armatura YCPA_ncbi
[truncated: 374 more rows]

[truncated: 1 more sheets: Ca. C. ruddii]
